# Supplementary material for: 4-(Adamantan-1-yl)-2-(4-fluoro­phen­yl)quinoline
Source: Acta Crystallogr Sect E Struct Rep Online. 2013 May 15;69(Pt 6):o882. doi: 10.1107/S1600536813012336 (PMC3685039; doi:10.1107/S1600536813012336)
Supplement: Supplementary file 1 [file e-69-0o882-sup1.cif]

##############################################################################
#                                                                            #
# This CIF contains the data in a paper accepted for publication in          #
# Acta Crystallographica Section E. It conforms to the requirements of       #
# Notes for Authors for Acta Crystallographica Section E, and has been       #
# peer reviewed under the auspices of the IUCr Commission on Journals.       #
#                                                                            #
# Full details of the Crystallographic Information File format               #
# are given in the paper "The Crystallographic Information File (CIF):       #
# a New Standard Archive File for Crystallography" by S. R. Hall, F. H.      #
# Allen and I. D. Brown [Acta Cryst. (1991), A47, 655-685].                  #
#                                                                            #
# The current version of the core CIF dictionary is obtainable from          #
# ftp://ftp.iucr.org/pub/cif_core.dic.                                       #
#                                                                            #
# Software is freely available for graphical display of the structure(s)     #
# in this CIF. For information consult the CIF software page                 #
# http://www.iucr.org/resources/cif/software.                                #
#                                                                            #
# This file may be used for bona fide research purposes within the           #
# scientific community so long as proper attribution is given to the journal # 
# article from which it was obtained.                                        #
#                                                                            #
##############################################################################
data_global
_audit_creation_method     'form.cif (version 2.0)'
_journal_data_validation_number     ?
_journal_date_recd_electronic     2013-03-18
_journal_date_accepted     2013-05-06
_journal_name_full     'Acta Crystallographica, Section E'
_journal_year     2013
_journal_volume     69
_journal_issue      6
_journal_page_first     o882
_journal_page_last     o882
_journal_paper_category     QO
_journal_paper_doi     10.1107/S1600536813012336
_journal_coeditor_code     FY2093
_publ_contact_author_name     'Robert V\'icha'
_publ_contact_author_address
;
 Department of Chemistry
 Faculty of Technology
 Tomas Bata University in Zlin
 Nam. T. G. Masaryka 275
 Zlin, 762 72, Czech Republic
;
_publ_contact_author_email     rvicha@ft.utb.cz
_publ_contact_author_fax     '+420 576 031 560'
_publ_contact_author_phone     '+420 576 031 103'
_publ_section_title
;
4-(Adamantan-1-yl)-2-(4-fluorophenyl)quinoline
;
loop_
    _publ_author_name
    _publ_author_footnote
    _publ_author_address
    'Kozubkov\'a, Zuzana' .
;
Department of Chemistry
Faculty of Technology
Tomas Bata University in Zlin
N\'am. T. G. Masaryka 275
Zl\'in, 762 72, Czech Republic
;
    'Babjakov\'a, Eva' .
;
Department of Chemistry
Faculty of Technology
Tomas Bata University in Zlin
N\'am. T. G. Masaryka 275
Zl\'in, 762 72, Czech Republic
;
    'Barto\<s, Peter' .
;
Department of Chemistry
Faculty of Science
Masaryk University
Kamenice 5
Brno-Bohunice, 625 00, Czech Republic
;
    'V\'icha, Robert' .
;
Department of Chemistry
Faculty of Technology
Tomas Bata University in Zlin
N\'am. T. G. Masaryka 275
Zl\'in, 762 72, Czech Republic
;
data_I
_chemical_name_systematic
;
4-(Adamantan-1-yl)-2-(4-fluorophenyl)quinoline
;
_chemical_name_common     ?
_chemical_formula_moiety     'C25 H24 F N'
_chemical_formula_sum     'C25 H24 F N'
_chemical_formula_structural     'C25 H24 F N'
_chemical_formula_analytical     'C25 H24 F N'
_chemical_formula_iupac     ?
_chemical_formula_weight     357.45
_chemical_melting_point     435
_symmetry_cell_setting     triclinic
_symmetry_space_group_name_H-M     'P -1'
_symmetry_space_group_name_Hall     -P_1
loop_
    _symmetry_equiv_pos_as_xyz
    'x, y, z'
    '-x, -y, -z'
_cell_length_a     6.4604(3)
_cell_length_b     10.9964(4)
_cell_length_c     12.9074(5)
_cell_angle_alpha     93.205(3)
_cell_angle_beta     96.446(3)
_cell_angle_gamma     100.507(3)
_cell_volume     893.14(6)
_cell_formula_units_Z     2
_cell_measurement_reflns_used     5109
_cell_measurement_theta_min     3.1766
_cell_measurement_theta_max     27.2007
_cell_measurement_temperature     120(2)
_exptl_crystal_description     block
_exptl_crystal_colour     colourless
_exptl_crystal_size_max     0.60
_exptl_crystal_size_mid     0.40
_exptl_crystal_size_min     0.20
_exptl_crystal_size_rad     ?
_exptl_crystal_density_diffrn     1.329
_exptl_crystal_density_meas     ?
_exptl_crystal_density_method     'not measured'
_exptl_crystal_F_000     380
_exptl_absorpt_coefficient_mu     0.084
_exptl_absorpt_correction_type     multi-scan
_exptl_absorpt_process_details     '(CrysAlis RED; Oxford Diffraction, 2009)'
_exptl_absorpt_correction_T_min     0.97076
_exptl_absorpt_correction_T_max     1.00000
_exptl_special_details     ?
_diffrn_ambient_temperature     120(2)
_diffrn_radiation_type     'MoK\a'
_diffrn_radiation_wavelength     0.71073
_diffrn_radiation_source     'Enhance (Mo) X-ray Source'
_diffrn_radiation_monochromator     'graphite'
_diffrn_measurement_device_type     'Oxford Diffraction Xcalibur'
_diffrn_measurement_method     '\w scan'
_diffrn_detector_area_resol_mean     8.4353
_diffrn_reflns_number     9490
_diffrn_reflns_av_R_equivalents     0.0147
_diffrn_reflns_av_sigmaI/netI     0.0231
_diffrn_reflns_theta_min     3.19
_diffrn_reflns_theta_max     25.00
_diffrn_reflns_theta_full     25.00
_diffrn_measured_fraction_theta_max     0.997
_diffrn_measured_fraction_theta_full     0.997
_diffrn_reflns_limit_h_min     -7
_diffrn_reflns_limit_h_max     7
_diffrn_reflns_limit_k_min     -8
_diffrn_reflns_limit_k_max     13
_diffrn_reflns_limit_l_min     -15
_diffrn_reflns_limit_l_max     15
_diffrn_reflns_reduction_process     ?
_diffrn_standards_number     0
_diffrn_standards_interval_count     ?
_diffrn_standards_interval_time     ?
_diffrn_standards_decay_%     ?
loop_
    _diffrn_standard_refln_index_h
    _diffrn_standard_refln_index_k
    _diffrn_standard_refln_index_l
    ? ? ?
_refine_special_details
;
Refinement of <i>F</i>^2^ against ALL reflections. The weighted <i>R</i>-factor
<i>wR</i> and goodness of fit <i>S</i> are based on <i>F</i>^2^, conventional
<i>R</i>-factors <i>R</i> are based on <i>F</i>, with <i>F</i> set to zero for
negative <i>F</i>^2^. The threshold expression of <i>F</i>^2^ >
2\s(<i>F</i>^2^) is used only for calculating <i>R</i>-factors(gt) <i>etc</i>.
and is not relevant to the choice of reflections for refinement.
<i>R</i>-factors based on <i>F</i>^2^ are statistically about twice as large
as those based on <i>F</i>, and <i>R</i>- factors based on ALL data will be
even larger.
;
_reflns_number_total     3142
_reflns_number_gt     2445
_reflns_threshold_expression     I>2\s(I)
_refine_ls_structure_factor_coef     Fsqd
_refine_ls_matrix_type     full
_refine_ls_R_factor_all     0.0451
_refine_ls_R_factor_gt     0.0337
_refine_ls_wR_factor_gt     0.0961
_refine_ls_wR_factor_ref     0.0990
_refine_ls_goodness_of_fit_all     ?
_refine_ls_goodness_of_fit_ref     1.078
_refine_ls_restrained_S_all     1.078
_refine_ls_restrained_S_obs     ?
_refine_ls_number_reflns     3142
_refine_ls_number_parameters     244
_refine_ls_number_restraints     0
_refine_ls_number_constraints     ?
_refine_ls_hydrogen_treatment     constr
_refine_ls_weighting_scheme     calc
_refine_ls_weighting_details
         'calc w=1/[\s^2^(Fo^2^)+(0.0613P)^2^+0.0000P] where P=(Fo^2^+2Fc^2^)/3'
_refine_ls_shift/su_max     0.000
_refine_ls_shift/su_mean     0.000
_refine_diff_density_max     0.196
_refine_diff_density_min     -0.190
_refine_ls_extinction_method     none
_refine_ls_extinction_coef     ?
_refine_ls_abs_structure_details     ?
_refine_ls_abs_structure_Flack     ?
_refine_ls_abs_structure_Rogers     ?
loop_
    _atom_type_symbol
    _atom_type_description
    _atom_type_scat_dispersion_real
    _atom_type_scat_dispersion_imag
    _atom_type_scat_source
    'C' 'C' 0.0033 0.0016
                         'International Tables Vol C Tables 4.2.6.8 and 6.1.1.4'
    'H' 'H' 0.0000 0.0000
                         'International Tables Vol C Tables 4.2.6.8 and 6.1.1.4'
    'N' 'N' 0.0061 0.0033
                         'International Tables Vol C Tables 4.2.6.8 and 6.1.1.4'
    'F' 'F' 0.0171 0.0103
                         'International Tables Vol C Tables 4.2.6.8 and 6.1.1.4'
_computing_data_collection     'CrysAlis CCD (Oxford Diffraction, 2009)'
_computing_cell_refinement     'CrysAlis RED (Oxford Diffraction, 2009)'
_computing_data_reduction     'CrysAlis RED (Oxford Diffraction, 2009)'
_computing_structure_solution     'SHELXS97 (Sheldrick, 2008)'
_computing_structure_refinement     'SHELXL97 (Sheldrick, 2008)'
_computing_molecular_graphics
;
ORTEP-3 for Windows
(Farrugia, 2012) and Mercury (Macrae <i>et al.</i>, 2008)
;
_computing_publication_material     'SHELXL97 (Sheldrick, 2008)'
loop_
    _atom_site_type_symbol
    _atom_site_label
    _atom_site_fract_x
    _atom_site_fract_y
    _atom_site_fract_z
    _atom_site_U_iso_or_equiv
    _atom_site_adp_type
    _atom_site_calc_flag
    _atom_site_refinement_flags
    _atom_site_occupancy
    _atom_site_symmetry_multiplicity
    _atom_site_disorder_assembly
    _atom_site_disorder_group
    F F1 0.34394(12) 0.33553(7) 0.56712(6) 0.0332(2) Uani d . 1 1 . .
    N N1 1.06928(16) 0.26583(10) 0.29611(8) 0.0214(3) Uani d . 1 1 . .
    C C1 0.92455(19) 0.17633(12) 0.32331(9) 0.0198(3) Uani d . 1 1 . .
    C C2 0.91382(19) 0.05025(12) 0.29032(9) 0.0200(3) Uani d . 1 1 . .
    H H2 0.8044 -0.0101 0.3110 0.024 Uiso calc R 1 1 . .
    C C3 1.05410(19) 0.01109(12) 0.22984(9) 0.0187(3) Uani d . 1 1 . .
    C C4 1.21873(19) 0.10663(12) 0.20249(9) 0.0194(3) Uani d . 1 1 . .
    C C5 1.39056(19) 0.08736(13) 0.14764(9) 0.0213(3) Uani d . 1 1 . .
    H H5 1.4001 0.0052 0.1247 0.026 Uiso calc R 1 1 . .
    C C6 1.5421(2) 0.18375(13) 0.12701(9) 0.0243(3) Uani d . 1 1 . .
    H H6 1.6546 0.1674 0.0902 0.029 Uiso calc R 1 1 . .
    C C7 1.5339(2) 0.30672(13) 0.15946(10) 0.0261(3) Uani d . 1 1 . .
    H H7 1.6392 0.3733 0.1441 0.031 Uiso calc R 1 1 . .
    C C8 1.3735(2) 0.32951(13) 0.21319(10) 0.0244(3) Uani d . 1 1 . .
    H H8 1.3678 0.4126 0.2351 0.029 Uiso calc R 1 1 . .
    C C9 1.21530(19) 0.23188(12) 0.23691(9) 0.0202(3) Uani d . 1 1 . .
    C C10 0.77164(19) 0.21533(12) 0.39064(9) 0.0195(3) Uani d . 1 1 . .
    C C11 0.8057(2) 0.33784(12) 0.43399(10) 0.0236(3) Uani d . 1 1 . .
    H H11 0.9288 0.3944 0.4218 0.028 Uiso calc R 1 1 . .
    C C12 0.6640(2) 0.37833(13) 0.49428(10) 0.0250(3) Uani d . 1 1 . .
    H H12 0.6889 0.4615 0.5240 0.030 Uiso calc R 1 1 . .
    C C13 0.4865(2) 0.29515(13) 0.51007(9) 0.0236(3) Uani d . 1 1 . .
    C C14 0.4466(2) 0.17378(13) 0.47036(9) 0.0237(3) Uani d . 1 1 . .
    H H14 0.3231 0.1181 0.4834 0.028 Uiso calc R 1 1 . .
    C C15 0.59069(19) 0.13429(12) 0.41086(9) 0.0216(3) Uani d . 1 1 . .
    H H15 0.5658 0.0503 0.3832 0.026 Uiso calc R 1 1 . .
    C C16 1.03604(19) -0.12759(12) 0.19886(9) 0.0180(3) Uani d . 1 1 . .
    C C17 1.22648(19) -0.17477(12) 0.25635(9) 0.0197(3) Uani d . 1 1 . .
    H H17A 1.3607 -0.1264 0.2383 0.024 Uiso calc R 1 1 . .
    H H17B 1.2260 -0.1621 0.3329 0.024 Uiso calc R 1 1 . .
    C C18 1.2147(2) -0.31265(12) 0.22571(9) 0.0218(3) Uani d . 1 1 . .
    H H18 1.3411 -0.3403 0.2620 0.026 Uiso calc R 1 1 . .
    C C19 1.0124(2) -0.38832(12) 0.25789(9) 0.0230(3) Uani d . 1 1 . .
    H H19A 1.0050 -0.4776 0.2390 0.028 Uiso calc R 1 1 . .
    H H19B 1.0131 -0.3763 0.3345 0.028 Uiso calc R 1 1 . .
    C C20 0.82066(19) -0.34565(12) 0.20168(9) 0.0214(3) Uani d . 1 1 . .
    H H20 0.6879 -0.3938 0.2235 0.026 Uiso calc R 1 1 . .
    C C21 0.83436(19) -0.20723(12) 0.23111(9) 0.0203(3) Uani d . 1 1 . .
    H H21A 0.8346 -0.1938 0.3076 0.024 Uiso calc R 1 1 . .
    H H21B 0.7076 -0.1804 0.1963 0.024 Uiso calc R 1 1 . .
    C C22 1.0223(2) -0.15445(12) 0.07863(9) 0.0207(3) Uani d . 1 1 . .
    H H22A 0.8924 -0.1307 0.0441 0.025 Uiso calc R 1 1 . .
    H H22B 1.1463 -0.1039 0.0528 0.025 Uiso calc R 1 1 . .
    C C23 1.0176(2) -0.29224(12) 0.05047(9) 0.0220(3) Uani d . 1 1 . .
    H H23 1.0164 -0.3067 -0.0268 0.026 Uiso calc R 1 1 . .
    C C24 0.8172(2) -0.36869(13) 0.08344(9) 0.0238(3) Uani d . 1 1 . .
    H H24A 0.8113 -0.4579 0.0648 0.029 Uiso calc R 1 1 . .
    H H24B 0.6901 -0.3444 0.0465 0.029 Uiso calc R 1 1 . .
    C C25 1.2133(2) -0.33189(13) 0.10712(9) 0.0235(3) Uani d . 1 1 . .
    H H25A 1.2110 -0.4204 0.0871 0.028 Uiso calc R 1 1 . .
    H H25B 1.3437 -0.2822 0.0862 0.028 Uiso calc R 1 1 . .
loop_
    _atom_site_aniso_label
    _atom_site_aniso_U_11
    _atom_site_aniso_U_22
    _atom_site_aniso_U_33
    _atom_site_aniso_U_12
    _atom_site_aniso_U_13
    _atom_site_aniso_U_23
    F1 0.0378(5) 0.0358(5) 0.0331(4) 0.0163(4) 0.0192(4) 0.0045(4)
    N1 0.0203(6) 0.0218(7) 0.0228(5) 0.0056(5) 0.0024(4) 0.0036(5)
    C1 0.0184(7) 0.0214(8) 0.0192(6) 0.0043(6) -0.0010(5) 0.0032(6)
    C2 0.0183(6) 0.0196(8) 0.0221(6) 0.0028(6) 0.0040(5) 0.0026(6)
    C3 0.0176(6) 0.0214(8) 0.0165(6) 0.0034(6) 0.0001(5) 0.0022(5)
    C4 0.0194(6) 0.0233(8) 0.0154(6) 0.0043(6) 0.0000(5) 0.0031(5)
    C5 0.0212(7) 0.0244(8) 0.0180(6) 0.0034(6) 0.0026(5) 0.0015(5)
    C6 0.0208(7) 0.0325(9) 0.0195(6) 0.0029(6) 0.0051(5) 0.0041(6)
    C7 0.0235(7) 0.0271(9) 0.0265(7) -0.0007(6) 0.0051(6) 0.0076(6)
    C8 0.0270(7) 0.0185(8) 0.0271(7) 0.0020(6) 0.0035(6) 0.0049(6)
    C9 0.0192(6) 0.0230(8) 0.0187(6) 0.0048(6) 0.0008(5) 0.0041(6)
    C10 0.0204(7) 0.0202(8) 0.0186(6) 0.0065(6) 0.0007(5) 0.0017(5)
    C11 0.0229(7) 0.0218(8) 0.0261(7) 0.0034(6) 0.0035(5) 0.0022(6)
    C12 0.0309(8) 0.0217(8) 0.0235(7) 0.0087(6) 0.0036(6) -0.0004(6)
    C13 0.0268(7) 0.0306(9) 0.0179(6) 0.0139(7) 0.0068(5) 0.0040(6)
    C14 0.0226(7) 0.0268(9) 0.0230(6) 0.0052(6) 0.0056(5) 0.0062(6)
    C15 0.0230(7) 0.0202(8) 0.0219(6) 0.0056(6) 0.0020(5) 0.0012(6)
    C16 0.0172(6) 0.0187(8) 0.0183(6) 0.0033(6) 0.0044(5) 0.0010(5)
    C17 0.0174(6) 0.0236(8) 0.0179(6) 0.0033(6) 0.0030(5) 0.0003(5)
    C18 0.0220(7) 0.0229(8) 0.0222(6) 0.0086(6) 0.0029(5) 0.0013(6)
    C19 0.0313(7) 0.0183(8) 0.0212(6) 0.0068(6) 0.0075(5) 0.0008(6)
    C20 0.0194(7) 0.0209(8) 0.0236(6) 0.0006(6) 0.0077(5) 0.0005(6)
    C21 0.0178(6) 0.0224(8) 0.0212(6) 0.0043(6) 0.0048(5) 0.0005(6)
    C22 0.0188(6) 0.0249(8) 0.0179(6) 0.0022(6) 0.0026(5) 0.0023(5)
    C23 0.0247(7) 0.0253(8) 0.0155(6) 0.0033(6) 0.0043(5) -0.0023(5)
    C24 0.0230(7) 0.0240(8) 0.0227(7) 0.0017(6) 0.0019(5) -0.0026(6)
    C25 0.0238(7) 0.0222(8) 0.0256(7) 0.0052(6) 0.0076(5) -0.0018(6)
_geom_special_details
;
All e.s.d.'s (except the e.s.d. in the dihedral angle between two l.s. planes)
are estimated using the full covariance matrix. The cell e.s.d.'s are taken
into account individually in the estimation of e.s.d.'s in distances, angles
and torsion angles; correlations between e.s.d.'s in cell parameters are only
used when they are defined by crystal symmetry. An approximate (isotropic)
treatment of cell e.s.d.'s is used for estimating e.s.d.'s involving l.s.
planes.
;
loop_
    _geom_bond_atom_site_label_1
    _geom_bond_atom_site_label_2
    _geom_bond_site_symmetry_2
    _geom_bond_distance
    _geom_bond_publ_flag
    F1 C13 . 1.3610(14) ?
    N1 C1 . 1.3201(16) ?
    N1 C9 . 1.3681(16) ?
    C1 C2 . 1.4144(17) ?
    C1 C10 . 1.4901(17) ?
    C2 C3 . 1.3710(16) ?
    C2 H2 . 0.9500 ?
    C3 C4 . 1.4414(17) ?
    C3 C16 . 1.5348(17) ?
    C4 C5 . 1.4227(17) ?
    C4 C9 . 1.4282(18) ?
    C5 C6 . 1.3654(18) ?
    C5 H5 . 0.9500 ?
    C6 C7 . 1.4051(18) ?
    C6 H6 . 0.9500 ?
    C7 C8 . 1.3617(18) ?
    C7 H7 . 0.9500 ?
    C8 C9 . 1.4134(18) ?
    C8 H8 . 0.9500 ?
    C10 C15 . 1.3941(17) ?
    C10 C11 . 1.3986(18) ?
    C11 C12 . 1.3826(17) ?
    C11 H11 . 0.9500 ?
    C12 C13 . 1.3727(19) ?
    C12 H12 . 0.9500 ?
    C13 C14 . 1.3708(18) ?
    C14 C15 . 1.3838(17) ?
    C14 H14 . 0.9500 ?
    C15 H15 . 0.9500 ?
    C16 C21 . 1.5441(16) ?
    C16 C17 . 1.5506(16) ?
    C16 C22 . 1.5530(15) ?
    C17 C18 . 1.5313(17) ?
    C17 H17A . 0.9900 ?
    C17 H17B . 0.9900 ?
    C18 C19 . 1.5287(17) ?
    C18 C25 . 1.5322(16) ?
    C18 H18 . 1.0000 ?
    C19 C20 . 1.5262(17) ?
    C19 H19A . 0.9900 ?
    C19 H19B . 0.9900 ?
    C20 C24 . 1.5300(16) ?
    C20 C21 . 1.5322(17) ?
    C20 H20 . 1.0000 ?
    C21 H21A . 0.9900 ?
    C21 H21B . 0.9900 ?
    C22 C23 . 1.5324(17) ?
    C22 H22A . 0.9900 ?
    C22 H22B . 0.9900 ?
    C23 C24 . 1.5264(17) ?
    C23 C25 . 1.5337(17) ?
    C23 H23 . 1.0000 ?
    C24 H24A . 0.9900 ?
    C24 H24B . 0.9900 ?
    C25 H25A . 0.9900 ?
    C25 H25B . 0.9900 ?
loop_
    _geom_angle_atom_site_label_1
    _geom_angle_atom_site_label_2
    _geom_angle_atom_site_label_3
    _geom_angle_site_symmetry_1
    _geom_angle_site_symmetry_3
    _geom_angle
    _geom_angle_publ_flag
    C1 N1 C9 . . 117.34(11) ?
    N1 C1 C2 . . 122.11(11) ?
    N1 C1 C10 . . 116.32(12) ?
    C2 C1 C10 . . 121.57(11) ?
    C3 C2 C1 . . 123.02(12) ?
    C3 C2 H2 . . 118.5 ?
    C1 C2 H2 . . 118.5 ?
    C2 C3 C4 . . 115.91(12) ?
    C2 C3 C16 . . 120.26(11) ?
    C4 C3 C16 . . 123.79(11) ?
    C5 C4 C9 . . 116.54(12) ?
    C5 C4 C3 . . 125.90(12) ?
    C9 C4 C3 . . 117.51(11) ?
    C6 C5 C4 . . 121.80(13) ?
    C6 C5 H5 . . 119.1 ?
    C4 C5 H5 . . 119.1 ?
    C5 C6 C7 . . 120.96(12) ?
    C5 C6 H6 . . 119.5 ?
    C7 C6 H6 . . 119.5 ?
    C8 C7 C6 . . 119.30(13) ?
    C8 C7 H7 . . 120.4 ?
    C6 C7 H7 . . 120.4 ?
    C7 C8 C9 . . 121.27(13) ?
    C7 C8 H8 . . 119.4 ?
    C9 C8 H8 . . 119.4 ?
    N1 C9 C8 . . 115.81(12) ?
    N1 C9 C4 . . 124.04(12) ?
    C8 C9 C4 . . 120.11(11) ?
    C15 C10 C11 . . 117.95(12) ?
    C15 C10 C1 . . 122.31(12) ?
    C11 C10 C1 . . 119.73(11) ?
    C12 C11 C10 . . 121.36(12) ?
    C12 C11 H11 . . 119.3 ?
    C10 C11 H11 . . 119.3 ?
    C13 C12 C11 . . 118.23(13) ?
    C13 C12 H12 . . 120.9 ?
    C11 C12 H12 . . 120.9 ?
    F1 C13 C14 . . 118.85(12) ?
    F1 C13 C12 . . 118.38(12) ?
    C14 C13 C12 . . 122.77(12) ?
    C13 C14 C15 . . 118.37(12) ?
    C13 C14 H14 . . 120.8 ?
    C15 C14 H14 . . 120.8 ?
    C14 C15 C10 . . 121.32(13) ?
    C14 C15 H15 . . 119.3 ?
    C10 C15 H15 . . 119.3 ?
    C3 C16 C21 . . 112.40(10) ?
    C3 C16 C17 . . 109.61(10) ?
    C21 C16 C17 . . 106.18(10) ?
    C3 C16 C22 . . 111.85(10) ?
    C21 C16 C22 . . 105.68(10) ?
    C17 C16 C22 . . 110.94(10) ?
    C18 C17 C16 . . 110.84(10) ?
    C18 C17 H17A . . 109.5 ?
    C16 C17 H17A . . 109.5 ?
    C18 C17 H17B . . 109.5 ?
    C16 C17 H17B . . 109.5 ?
    H17A C17 H17B . . 108.1 ?
    C19 C18 C17 . . 109.63(10) ?
    C19 C18 C25 . . 109.72(10) ?
    C17 C18 C25 . . 109.25(10) ?
    C19 C18 H18 . . 109.4 ?
    C17 C18 H18 . . 109.4 ?
    C25 C18 H18 . . 109.4 ?
    C20 C19 C18 . . 108.95(10) ?
    C20 C19 H19A . . 109.9 ?
    C18 C19 H19A . . 109.9 ?
    C20 C19 H19B . . 109.9 ?
    C18 C19 H19B . . 109.9 ?
    H19A C19 H19B . . 108.3 ?
    C19 C20 C24 . . 109.41(10) ?
    C19 C20 C21 . . 109.41(10) ?
    C24 C20 C21 . . 110.10(10) ?
    C19 C20 H20 . . 109.3 ?
    C24 C20 H20 . . 109.3 ?
    C21 C20 H20 . . 109.3 ?
    C20 C21 C16 . . 111.83(10) ?
    C20 C21 H21A . . 109.3 ?
    C16 C21 H21A . . 109.3 ?
    C20 C21 H21B . . 109.3 ?
    C16 C21 H21B . . 109.3 ?
    H21A C21 H21B . . 107.9 ?
    C23 C22 C16 . . 110.71(10) ?
    C23 C22 H22A . . 109.5 ?
    C16 C22 H22A . . 109.5 ?
    C23 C22 H22B . . 109.5 ?
    C16 C22 H22B . . 109.5 ?
    H22A C22 H22B . . 108.1 ?
    C24 C23 C22 . . 109.06(10) ?
    C24 C23 C25 . . 109.39(10) ?
    C22 C23 C25 . . 110.17(10) ?
    C24 C23 H23 . . 109.4 ?
    C22 C23 H23 . . 109.4 ?
    C25 C23 H23 . . 109.4 ?
    C23 C24 C20 . . 108.93(10) ?
    C23 C24 H24A . . 109.9 ?
    C20 C24 H24A . . 109.9 ?
    C23 C24 H24B . . 109.9 ?
    C20 C24 H24B . . 109.9 ?
    H24A C24 H24B . . 108.3 ?
    C18 C25 C23 . . 109.93(10) ?
    C18 C25 H25A . . 109.7 ?
    C23 C25 H25A . . 109.7 ?
    C18 C25 H25B . . 109.7 ?
    C23 C25 H25B . . 109.7 ?
    H25A C25 H25B . . 108.2 ?
loop_
    _geom_torsion_atom_site_label_1
    _geom_torsion_atom_site_label_2
    _geom_torsion_atom_site_label_3
    _geom_torsion_atom_site_label_4
    _geom_torsion_site_symmetry_1
    _geom_torsion_site_symmetry_2
    _geom_torsion_site_symmetry_3
    _geom_torsion_site_symmetry_4
    _geom_torsion
    _geom_torsion_publ_flag
    C9 N1 C1 C2 . . . . -2.15(17) ?
    C9 N1 C1 C10 . . . . 178.09(10) ?
    N1 C1 C2 C3 . . . . 1.36(18) ?
    C10 C1 C2 C3 . . . . -178.88(11) ?
    C1 C2 C3 C4 . . . . 1.05(17) ?
    C1 C2 C3 C16 . . . . 178.66(10) ?
    C2 C3 C4 C5 . . . . 174.85(11) ?
    C16 C3 C4 C5 . . . . -2.67(18) ?
    C2 C3 C4 C9 . . . . -2.43(15) ?
    C16 C3 C4 C9 . . . . -179.94(10) ?
    C9 C4 C5 C6 . . . . -1.31(17) ?
    C3 C4 C5 C6 . . . . -178.61(11) ?
    C4 C5 C6 C7 . . . . -0.01(18) ?
    C5 C6 C7 C8 . . . . 0.69(18) ?
    C6 C7 C8 C9 . . . . 0.01(18) ?
    C1 N1 C9 C8 . . . . -177.26(10) ?
    C1 N1 C9 C4 . . . . 0.59(17) ?
    C7 C8 C9 N1 . . . . 176.56(11) ?
    C7 C8 C9 C4 . . . . -1.39(18) ?
    C5 C4 C9 N1 . . . . -175.79(10) ?
    C3 C4 C9 N1 . . . . 1.74(17) ?
    C5 C4 C9 C8 . . . . 1.98(16) ?
    C3 C4 C9 C8 . . . . 179.51(10) ?
    N1 C1 C10 C15 . . . . 169.13(10) ?
    C2 C1 C10 C15 . . . . -10.64(18) ?
    N1 C1 C10 C11 . . . . -9.49(16) ?
    C2 C1 C10 C11 . . . . 170.75(10) ?
    C15 C10 C11 C12 . . . . -0.61(18) ?
    C1 C10 C11 C12 . . . . 178.06(11) ?
    C10 C11 C12 C13 . . . . -0.57(19) ?
    C11 C12 C13 F1 . . . . -178.33(11) ?
    C11 C12 C13 C14 . . . . 1.30(19) ?
    F1 C13 C14 C15 . . . . 178.84(11) ?
    C12 C13 C14 C15 . . . . -0.79(19) ?
    C13 C14 C15 C10 . . . . -0.47(18) ?
    C11 C10 C15 C14 . . . . 1.14(18) ?
    C1 C10 C15 C14 . . . . -177.50(11) ?
    C2 C3 C16 C21 . . . . 7.19(15) ?
    C4 C3 C16 C21 . . . . -175.40(10) ?
    C2 C3 C16 C17 . . . . -110.64(12) ?
    C4 C3 C16 C17 . . . . 66.78(13) ?
    C2 C3 C16 C22 . . . . 125.88(12) ?
    C4 C3 C16 C22 . . . . -56.70(14) ?
    C3 C16 C17 C18 . . . . -179.14(9) ?
    C21 C16 C17 C18 . . . . 59.23(12) ?
    C22 C16 C17 C18 . . . . -55.13(13) ?
    C16 C17 C18 C19 . . . . -61.68(12) ?
    C16 C17 C18 C25 . . . . 58.58(12) ?
    C17 C18 C19 C20 . . . . 60.25(12) ?
    C25 C18 C19 C20 . . . . -59.73(13) ?
    C18 C19 C20 C24 . . . . 61.41(13) ?
    C18 C19 C20 C21 . . . . -59.29(12) ?
    C19 C20 C21 C16 . . . . 60.65(12) ?
    C24 C20 C21 C16 . . . . -59.63(13) ?
    C3 C16 C21 C20 . . . . -178.86(9) ?
    C17 C16 C21 C20 . . . . -59.02(12) ?
    C22 C16 C21 C20 . . . . 58.88(12) ?
    C3 C16 C22 C23 . . . . 176.68(10) ?
    C21 C16 C22 C23 . . . . -60.71(12) ?
    C17 C16 C22 C23 . . . . 53.95(13) ?
    C16 C22 C23 C24 . . . . 63.30(12) ?
    C16 C22 C23 C25 . . . . -56.77(13) ?
    C22 C23 C24 C20 . . . . -60.27(13) ?
    C25 C23 C24 C20 . . . . 60.28(14) ?
    C19 C20 C24 C23 . . . . -61.85(14) ?
    C21 C20 C24 C23 . . . . 58.43(13) ?
    C19 C18 C25 C23 . . . . 58.80(14) ?
    C17 C18 C25 C23 . . . . -61.41(13) ?
    C24 C23 C25 C18 . . . . -59.05(14) ?
    C22 C23 C25 C18 . . . . 60.83(13) ?
loop_
    _geom_hbond_atom_site_label_D
    _geom_hbond_atom_site_label_H
    _geom_hbond_atom_site_label_A
    _geom_hbond_site_symmetry_D
    _geom_hbond_site_symmetry_H
    _geom_hbond_site_symmetry_A
    _geom_hbond_distance_DH
    _geom_hbond_distance_HA
    _geom_hbond_distance_DA
    _geom_hbond_angle_DHA
    _geom_hbond_publ_flag
    C12 H12 F1 1_555 1_555 2_666 0.95 2.61 3.2955(12) 129.2 y
