# Supplementary material for: 4-(Adamantan-1-yl)-2-(4-fluoro­phen­yl)quinoline
Source: Acta Crystallogr Sect E Struct Rep Online. 2013 May 15;69(Pt 6):o882. doi: 10.1107/S1600536813012336 (PMC3685039; doi:10.1107/S1600536813012336)
Supplement: Supplementary file 2 [file e-69-0o882-Isup2.hkl]

# 
# h,k,l, Fc-squared, Fo-squared, sigma(Fo-squared) and status flag 
# 
data_I
_shelx_title ' ZK0947 in P-1' 
_shelx_refln_list_code          4 
_shelx_F_calc_maximum      121.93 
_exptl_crystal_F_000       380.00 
_reflns_d_resolution_high  0.8410 
 
loop_ 
 _symmetry_equiv_pos_as_xyz 
 'x, y, z' 
 '-x, -y, -z' 
 
_cell_length_a     6.4604 
_cell_length_b    10.9964 
_cell_length_c    12.9074 
_cell_angle_alpha  93.205 
_cell_angle_beta   96.446 
_cell_angle_gamma 100.507 
 
_shelx_F_squared_multiplier     1.000 
 
loop_ 
 _refln_index_h 
 _refln_index_k 
 _refln_index_l 
 _refln_F_squared_calc 
 _refln_F_squared_meas 
 _refln_F_squared_sigma 
 _refln_observed_status 
   1   0   0      989.59      995.76      4.19 o 
   2   0   0       24.51       24.72      0.91 o 
   3   0   0        2.51        3.18      0.85 o 
   4   0   0      197.47      195.68      2.71 o 
   5   0   0      726.77      695.44      5.79 o 
   6   0   0       11.69       11.33      2.09 o 
   7   0   0      317.00      335.04      7.55 o 
  -7   1   0        0.67        4.35      2.78 o 
  -6   1   0      430.74      431.95      7.70 o 
  -5   1   0      492.34      475.51      5.62 o 
  -4   1   0        5.46        5.88      1.12 o 
  -3   1   0        2.37        1.64      0.80 o 
  -2   1   0      265.78      265.87      2.16 o 
  -1   1   0       96.23       95.37      1.17 o 
   1   1   0      175.09      158.39      1.48 o 
   2   1   0     1001.42     1006.06      5.49 o 
   3   1   0       34.57       35.41      1.10 o 
   4   1   0        3.54        4.37      1.20 o 
   5   1   0      343.64      330.75      4.15 o 
   6   1   0      137.87      156.58      3.99 o 
   7   1   0        0.02        1.28      2.63 o 
  -7   2   0       45.80       65.02      6.06 o 
  -6   2   0       47.26       48.80      3.27 o 
  -5   2   0       74.19       75.00      2.17 o 
  -4   2   0      779.10      800.50      5.24 o 
  -3   2   0        1.05        1.35      0.81 o 
  -2   2   0       98.88       92.89      1.41 o 
  -1   2   0        2.95        2.68      0.46 o 
   0   2   0     9818.82     9104.83     52.71 o 
   1   2   0      161.32      155.54      1.36 o 
   2   2   0       50.31       57.97      1.22 o 
   3   2   0     1165.66     1300.06      5.97 o 
   4   2   0        6.47        7.05      1.24 o 
   5   2   0       70.35       68.63      2.62 o 
   6   2   0        5.40        7.18      1.88 o 
   7   2   0       36.98       37.54      2.79 o 
  -7   3   0      184.25      202.97      9.09 o 
  -6   3   0      249.10      256.79      6.13 o 
  -5   3   0        0.05        0.21      1.58 o 
  -4   3   0      475.36      490.48      4.19 o 
  -3   3   0       93.71      107.31      1.84 o 
  -2   3   0      525.54      500.55      3.13 o 
  -1   3   0        0.00        0.69      0.54 o 
   0   3   0     1286.57     1290.30      8.64 o 
   1   3   0        3.52        3.65      0.47 o 
   2   3   0        0.09        0.38      0.64 o 
   3   3   0      356.87      383.14      3.40 o 
   4   3   0       29.37       32.41      1.60 o 
   5   3   0        1.74        2.59      1.43 o 
   6   3   0      103.70       94.97      3.33 o 
  -7   4   0       34.64       35.78      3.48 o 
  -6   4   0        6.38        5.15      2.51 o 
  -5   4   0      277.96      268.30      4.44 o 
  -4   4   0      403.91      416.36      4.08 o 
  -3   4   0       21.77       24.12      1.01 o 
  -2   4   0      118.27      101.19      1.57 o 
  -1   4   0      502.15      484.72      4.82 o 
   0   4   0     2336.87     2427.13     27.88 o 
   1   4   0        0.14        0.86      0.33 o 
   2   4   0      610.83      615.72      4.34 o 
   3   4   0      291.51      307.91      3.15 o 
   4   4   0       34.83       30.69      1.84 o 
   5   4   0      176.64      154.14      6.89 o 
   6   4   0      161.31      158.42      7.62 o 
  -7   5   0       34.91       37.29      3.64 o 
  -6   5   0       74.60       68.58      2.99 o 
  -5   5   0      169.75      155.95      3.64 o 
  -4   5   0        0.01        0.02      1.12 o 
  -3   5   0        1.32        1.47      0.89 o 
  -2   5   0       37.70       36.84      1.12 o 
  -1   5   0      571.26      568.86      8.06 o 
   0   5   0       19.09       22.52      1.07 o 
   1   5   0       37.86       32.36      1.41 o 
   2   5   0      219.46      216.44      3.91 o 
   3   5   0       28.26       30.46      2.26 o 
   4   5   0        0.00        0.05      3.29 o 
   5   5   0      229.05      209.27      8.19 o 
   6   5   0       72.26       56.48      5.82 o 
  -7   6   0       11.68       10.44      3.05 o 
  -6   6   0       99.76       93.37      3.36 o 
  -5   6   0       14.56       11.94      1.86 o 
  -4   6   0       67.11       68.07      2.41 o 
  -3   6   0        9.67        9.80      1.10 o 
  -2   6   0        3.01        6.79      0.81 o 
  -1   6   0       15.57       14.04      1.28 o 
   0   6   0     1804.33     1906.36      9.47 o 
   1   6   0       83.16       83.71      2.14 o 
   2   6   0       17.56       19.16      2.03 o 
   3   6   0       25.27       29.39      4.00 o 
   4   6   0      137.60      131.68      6.53 o 
   5   6   0       46.80       44.79      5.35 o 
  -7   7   0       68.32       77.78      4.28 o 
  -6   7   0      124.97      118.48      3.72 o 
  -5   7   0      484.23      478.12      6.60 o 
  -4   7   0      504.19      500.98      5.64 o 
  -3   7   0      400.70      410.11      9.11 o 
  -2   7   0      130.23      133.77      3.23 o 
  -1   7   0       69.89       92.92      2.35 o 
   0   7   0       26.91       29.08      1.48 o 
   1   7   0      273.07      257.79      4.90 o 
   2   7   0     1964.75     1946.50     12.83 o 
   3   7   0       15.66       13.75      3.64 o 
   4   7   0        1.36        3.03      3.55 o 
   5   7   0       30.79       27.61      4.90 o 
  -6   8   0       28.47       28.91      2.43 o 
  -5   8   0      126.96      128.91      6.81 o 
  -4   8   0       10.75       12.59      3.86 o 
  -3   8   0       54.87       56.98      4.71 o 
  -2   8   0       37.88       32.18      3.71 o 
  -1   8   0        0.51        1.27      1.73 o 
   0   8   0       56.21       54.85      1.94 o 
   1   8   0      658.88      662.34      6.24 o 
   2   8   0        7.80        8.42      2.22 o 
   3   8   0      250.94      251.29      8.64 o 
   4   8   0        3.12        0.66      4.00 o 
   5   8   0        0.23        0.71      4.09 o 
  -6   9   0       14.45       14.60      4.28 o 
  -5   9   0      385.89      392.56     11.12 o 
  -4   9   0       46.36       39.68      4.66 o 
  -3   9   0      203.29      184.42      7.19 o 
  -2   9   0      171.82      161.33      6.53 o 
  -1   9   0        1.26        1.82      2.96 o 
   0   9   0       27.11       26.49      1.99 o 
   1   9   0       72.59       75.33      3.39 o 
   2   9   0      878.30      853.07     14.72 o 
   3   9   0        2.31        3.60      3.62 o 
   4   9   0        0.10        0.57      3.88 o 
  -5  10   0       33.45       29.58      4.85 o 
  -4  10   0      389.80      390.31     11.05 o 
  -3  10   0        7.83        7.12      3.64 o 
  -2  10   0        1.48        0.57      3.01 o 
  -1  10   0        3.47        6.03      3.29 o 
   0  10   0        8.69        6.49      2.17 o 
   1  10   0       25.36       22.79      2.67 o 
   2  10   0       45.19       51.70      5.23 o 
   3  10   0        1.67        2.01      4.00 o 
  -5  11   0        7.22        4.69      3.86 o 
  -4  11   0       51.36       65.33      6.01 o 
  -3  11   0       32.96       50.14      5.30 o 
  -2  11   0      220.71      202.60      8.09 o 
  -1  11   0        1.02        0.14      3.15 o 
   0  11   0        0.05        0.00      2.27 o 
   1  11   0        1.58        4.80      3.41 o 
   2  11   0       37.95       54.66      5.54 o 
  -4  12   0       15.90       13.91      4.97 o 
  -3  12   0       24.60       22.76      4.73 o 
  -2  12   0        2.48        3.34      3.90 o 
  -1  12   0       14.92       13.53      3.81 o 
  -2  13   0       30.64       23.59      4.71 o 
  -1  13   0        0.05        1.92      3.83 o 
   1 -13   1       14.46       11.83      3.88 o 
   2 -13   1       51.71       54.30      5.70 o 
  -1 -12   1       64.93       79.13      5.89 o 
   0 -12   1       17.18       20.54      4.38 o 
   1 -12   1       29.26       28.35      4.40 o 
   2 -12   1       88.80      100.85      6.48 o 
   3 -12   1        2.95        6.34      4.19 o 
   4 -12   1       74.40       79.69      6.37 o 
  -2 -11   1       25.69       28.99      4.78 o 
  -1 -11   1       95.99      118.03      6.39 o 
   0 -11   1        0.00        0.00      3.60 o 
   1 -11   1        5.09        3.41      3.19 o 
   2 -11   1      119.20      122.07      6.58 o 
   3 -11   1      124.31      109.63      6.53 o 
   4 -11   1        0.10        0.00      3.93 o 
   5 -11   1        0.77        1.99      4.45 o 
  -3 -10   1        0.38        0.54      3.79 o 
  -2 -10   1        1.06        2.82      3.60 o 
  -1 -10   1        5.18        6.16      2.41 o 
   0 -10   1       25.27       24.73      2.61 o 
   1 -10   1      121.27      116.27      4.18 o 
   2 -10   1       28.09       19.45      3.57 o 
   3 -10   1       20.56       19.78      4.05 o 
   4 -10   1       49.84       51.44      5.06 o 
   5 -10   1      250.03      247.60      9.61 o 
  -4  -9   1       47.20       53.03      5.66 o 
  -3  -9   1        1.76        1.87      3.67 o 
  -2  -9   1        4.87        6.72      2.43 o 
  -1  -9   1        1.48        1.87      2.16 o 
   0  -9   1        0.61        1.84      1.97 o 
   1  -9   1       32.81       35.10      2.83 o 
   2  -9   1       25.35       23.88      3.57 o 
   3  -9   1       94.39       95.34      5.70 o 
   4  -9   1      111.00      127.09      6.60 o 
   5  -9   1       51.15       51.65      5.58 o 
   6  -9   1      169.53      186.06      8.78 o 
  -5  -8   1        9.24        7.83      4.57 o 
  -4  -8   1        8.67        9.25      4.09 o 
  -3  -8   1        3.10        4.02      3.45 o 
  -2  -8   1      266.70      268.58      5.54 o 
  -1  -8   1      202.85      200.98      4.73 o 
   0  -8   1        0.13        0.90      1.46 o 
   1  -8   1        2.68        1.86      1.95 o 
   2  -8   1      128.78      119.33      5.44 o 
   3  -8   1      540.08      551.78     11.12 o 
   4  -8   1      129.60      111.90      6.06 o 
   5  -8   1      776.77      794.27     14.98 o 
   6  -8   1        0.06        0.81      1.98 o 
  -5  -7   1        9.30        7.15      4.19 o 
  -4  -7   1        0.01        1.21      3.60 o 
  -3  -7   1      472.37      457.13      6.97 o 
  -2  -7   1      714.81      728.38     14.81 o 
  -1  -7   1      932.41      945.96      6.79 o 
   0  -7   1        2.95        2.98      1.27 o 
   1  -7   1      129.39      135.90      2.66 o 
   2  -7   1      526.54      541.56      9.68 o 
   3  -7   1      261.99      237.13      3.57 o 
   4  -7   1        0.29        1.08      1.50 o 
   5  -7   1      150.17      156.20      3.87 o 
   6  -7   1        0.60        1.75      2.03 o 
   7  -7   1       44.21       39.57      2.97 o 
  -6  -6   1       24.83       25.72      5.30 o 
  -5  -6   1       11.64       14.32      4.33 o 
  -4  -6   1       90.80       71.81      5.28 o 
  -3  -6   1        0.55        1.37      1.94 o 
  -2  -6   1        3.93        3.28      1.87 o 
  -1  -6   1        1.11        1.62      1.10 o 
   0  -6   1       24.53       23.96      1.40 o 
   1  -6   1     1410.44     1509.97      8.20 o 
   2  -6   1      335.41      337.91      2.83 o 
   3  -6   1       90.16       81.71      2.24 o 
   4  -6   1      207.89      197.93      3.70 o 
   5  -6   1       13.97       12.65      1.86 o 
   6  -6   1       12.31       12.24      2.10 o 
   7  -6   1       26.17       32.15      3.55 o 
  -6  -5   1        3.57        6.46      4.07 o 
  -5  -5   1        3.95        2.93      3.76 o 
  -4  -5   1       14.51        9.68      2.26 o 
  -3  -5   1       52.23       48.77      2.66 o 
  -2  -5   1        8.47        8.86      1.67 o 
  -1  -5   1       15.31       13.95      0.63 o 
   0  -5   1      550.27      557.10      3.65 o 
   1  -5   1     1363.70     1393.11     14.40 o 
   2  -5   1       89.75       83.09      1.30 o 
   3  -5   1       15.82       17.32      1.00 o 
   4  -5   1       15.99       17.77      1.74 o 
   5  -5   1        3.16        2.58      1.76 o 
   6  -5   1       51.79       44.93      2.72 o 
   7  -5   1       53.63       57.66      3.95 o 
  -6  -4   1        0.41        1.66      3.90 o 
  -5  -4   1       13.45       14.41      3.69 o 
  -4  -4   1        0.68        0.00      1.17 o 
  -3  -4   1      188.92      196.57      2.62 o 
  -2  -4   1      239.16      263.71      2.48 o 
  -1  -4   1        0.13        1.37      0.43 o 
   0  -4   1      135.33      125.04      1.64 o 
   1  -4   1      457.11      425.28      2.25 o 
   2  -4   1       43.21       44.98      1.86 o 
   3  -4   1      262.98      266.86      2.57 o 
   4  -4   1      635.44      645.06      5.03 o 
   5  -4   1        0.00        0.00      1.64 o 
   6  -4   1        1.32        0.20      1.73 o 
   7  -4   1        3.54        5.71      2.51 o 
  -7  -3   1        7.17        8.05      2.19 o 
  -6  -3   1       72.56       73.29      3.04 o 
  -5  -3   1       64.46       65.46      2.57 o 
  -4  -3   1        0.38        0.94      1.18 o 
  -3  -3   1      196.60      187.78      2.53 o 
  -2  -3   1       46.38       46.30      1.20 o 
  -1  -3   1      842.19      816.48      3.13 o 
   0  -3   1      116.68      116.93      2.62 o 
   1  -3   1        5.44        4.66      0.86 o 
   2  -3   1      450.35      458.95      2.97 o 
   3  -3   1      262.33      259.43      2.54 o 
   4  -3   1      251.03      275.35      3.35 o 
   5  -3   1       35.99       35.50      1.84 o 
   6  -3   1      168.98      177.62      5.33 o 
   7  -3   1       80.24       80.90      4.45 o 
  -7  -2   1       48.53       48.24      3.53 o 
  -6  -2   1      165.68      170.17      4.08 o 
  -5  -2   1        0.98        0.38      1.43 o 
  -4  -2   1       91.21       78.50      2.07 o 
  -3  -2   1       39.38       49.76      1.49 o 
  -2  -2   1      113.76      134.70      1.76 o 
  -1  -2   1      207.81      199.36      1.75 o 
   0  -2   1     2691.94     2562.66     10.79 o 
   1  -2   1       19.75       19.01      0.85 o 
   2  -2   1      330.69      341.99      4.28 o 
   3  -2   1      271.83      316.94      2.75 o 
   4  -2   1       19.57       16.03      1.31 o 
   5  -2   1       68.45       63.07      2.16 o 
   6  -2   1        3.14        5.06      2.50 o 
   7  -2   1      515.21      567.64      9.75 o 
  -7  -1   1       12.90       14.45      2.89 o 
  -6  -1   1       79.40       79.29      3.04 o 
  -5  -1   1        3.70        3.45      1.49 o 
  -4  -1   1       35.05       31.22      1.54 o 
  -3  -1   1      424.18      431.87      5.18 o 
  -2  -1   1       94.93      103.41      1.55 o 
  -1  -1   1     1380.90     1327.36      4.21 o 
   1  -1   1     1383.22     1294.65      6.77 o 
   2  -1   1     1625.26     1563.15      9.99 o 
   3  -1   1       15.59       15.30      0.96 o 
   4  -1   1      161.15      152.35      2.57 o 
   5  -1   1      490.71      493.74      5.85 o 
   6  -1   1      114.26      111.86      3.50 o 
   7  -1   1      407.29      528.77      9.43 o 
  -7   0   1        0.87        0.00      2.60 o 
  -6   0   1      628.70      641.58      7.73 o 
  -5   0   1      737.60      715.98      5.85 o 
  -4   0   1      411.00      391.28      6.24 o 
  -3   0   1      141.22      121.41      1.75 o 
  -2   0   1       28.41       29.38      1.08 o 
  -1   0   1     3199.07     3178.69      7.81 o 
   1   0   1      573.81      540.06      2.80 o 
   2   0   1       85.61       86.50      1.76 o 
   3   0   1       12.16       13.62      0.95 o 
   4   0   1        0.17        0.28      1.08 o 
   5   0   1        3.36        3.57      1.73 o 
   6   0   1      279.92      298.05      5.24 o 
   7   0   1       76.41       97.81      4.91 o 
  -7   1   1        4.78        4.54      2.55 o 
  -6   1   1     1033.21     1043.67     14.04 o 
  -5   1   1        0.20        0.65      1.57 o 
  -4   1   1       13.13       16.95      1.17 o 
  -3   1   1        5.02        5.51      0.80 o 
  -2   1   1       26.13       25.30      0.83 o 
  -1   1   1     3131.24     2965.38     12.55 o 
   1   1   1       45.98       41.45      0.97 o 
   2   1   1      969.47      923.83      4.58 o 
   3   1   1     1103.06     1118.45      4.96 o 
   4   1   1      162.58      152.82      2.27 o 
   5   1   1      170.69      163.75      3.64 o 
   6   1   1       50.18       47.01      2.69 o 
   7   1   1       52.63       52.44      3.13 o 
  -7   2   1       17.15       17.49      2.92 o 
  -6   2   1        6.82        6.76      2.35 o 
  -5   2   1      146.88      133.86      4.15 o 
  -4   2   1       33.97       35.18      1.39 o 
  -3   2   1       93.20       97.45      1.66 o 
  -2   2   1      294.61      272.50      2.33 o 
  -1   2   1      585.39      543.66      2.80 o 
   0   2   1     1190.74     1118.58      6.64 o 
   1   2   1      247.43      228.55      1.83 o 
   2   2   1      302.58      294.00      2.73 o 
   3   2   1       71.79       72.57      1.63 o 
   4   2   1        6.34        7.74      1.48 o 
   5   2   1       46.79       44.97      2.35 o 
   6   2   1        8.26        7.84      1.93 o 
   7   2   1        4.91        4.69      2.13 o 
  -7   3   1        2.73        2.83      2.81 o 
  -6   3   1       28.07       29.08      2.89 o 
  -5   3   1      108.28      105.09      2.90 o 
  -4   3   1      343.84      343.55      4.26 o 
  -3   3   1      354.22      390.59      2.78 o 
  -2   3   1        0.16        0.30      0.68 o 
  -1   3   1     1306.87     1254.18      3.97 o 
   0   3   1      108.81      115.29      1.47 o 
   1   3   1       19.79       18.23      0.56 o 
   2   3   1      284.64      303.73      2.47 o 
   3   3   1      686.84      712.77      4.52 o 
   4   3   1       75.28       73.34      2.41 o 
   5   3   1       12.29       10.80      1.64 o 
   6   3   1       38.30       40.72      2.61 o 
  -7   4   1        9.85        9.48      3.03 o 
  -6   4   1        4.43        3.96      1.88 o 
  -5   4   1        3.20        2.05      1.37 o 
  -4   4   1       93.13       88.87      2.15 o 
  -3   4   1      539.57      524.00      5.03 o 
  -2   4   1        6.65        9.98      0.81 o 
  -1   4   1      827.51      803.27      6.42 o 
   0   4   1      146.70      155.64      1.87 o 
   1   4   1      138.81      138.78      2.75 o 
   2   4   1      129.35      124.70      1.70 o 
   3   4   1        9.59        9.11      1.02 o 
   4   4   1        5.03        4.20      1.42 o 
   5   4   1        2.50        2.65      3.29 o 
   6   4   1       10.67       15.31      4.12 o 
  -7   5   1       89.39       99.31      5.22 o 
  -6   5   1        5.54        5.88      2.48 o 
  -5   5   1       29.23       24.37      1.74 o 
  -4   5   1        6.26        5.64      1.26 o 
  -3   5   1       30.95       32.07      1.32 o 
  -2   5   1       90.53       84.17      1.53 o 
  -1   5   1     3232.05     3387.92     61.98 o 
   0   5   1     1984.60     2137.80     19.42 o 
   1   5   1      214.35      213.71      2.95 o 
   2   5   1      346.56      324.38      4.53 o 
   3   5   1       51.63       48.70      4.09 o 
   4   5   1      220.14      215.99      7.60 o 
   5   5   1      218.25      198.88      8.21 o 
   6   5   1       73.85       76.19      6.58 o 
  -7   6   1       95.58       86.38      4.52 o 
  -6   6   1      170.83      162.95      4.07 o 
  -5   6   1       73.51       71.85      2.72 o 
  -4   6   1      126.35      129.21      2.57 o 
  -3   6   1      300.62      290.54      3.18 o 
  -2   6   1       66.42       65.64      1.65 o 
  -1   6   1      130.00      117.97      2.91 o 
   0   6   1       14.77       18.33      1.21 o 
   1   6   1        0.65        0.73      1.23 o 
   2   6   1       34.01       36.83      2.26 o 
   3   6   1        0.04        0.33      3.08 o 
   4   6   1       14.26       11.38      3.76 o 
   5   6   1        0.45        0.00      3.76 o 
  -7   7   1        9.62        8.46      2.75 o 
  -6   7   1       69.92       73.36      3.16 o 
  -5   7   1      164.52      165.18      3.87 o 
  -4   7   1      306.07      304.74      4.47 o 
  -3   7   1       19.90       20.01      2.06 o 
  -2   7   1       15.48       14.02      1.85 o 
  -1   7   1      164.20      174.42      3.77 o 
   0   7   1       91.30      100.35      2.17 o 
   1   7   1       47.68       46.43      2.08 o 
   2   7   1     2180.66     2169.87     20.63 o 
   3   7   1       10.07       12.61      3.81 o 
   4   7   1        0.25        1.44      3.79 o 
   5   7   1       64.56       57.33      5.80 o 
  -6   8   1       11.55       10.83      2.02 o 
  -5   8   1      105.14      106.01      6.20 o 
  -4   8   1      858.78      858.09     14.29 o 
  -3   8   1      153.80      155.25      6.46 o 
  -2   8   1        1.65        1.73      1.73 o 
  -1   8   1        6.21        8.29      1.96 o 
   0   8   1        2.04        3.53      1.33 o 
   1   8   1        9.08        8.45      1.72 o 
   2   8   1      118.51      115.40      5.84 o 
   3   8   1       94.05       88.14      5.77 o 
   4   8   1       33.64       32.65      4.90 o 
  -6   9   1        0.60        2.11      3.71 o 
  -5   9   1        0.38        0.83      3.95 o 
  -4   9   1       26.03       22.43      4.05 o 
  -3   9   1       10.00       11.67      3.62 o 
  -2   9   1       51.43       49.76      4.54 o 
  -1   9   1        0.02        0.35      1.95 o 
   0   9   1        4.85        4.59      1.42 o 
   1   9   1      198.03      194.20      4.74 o 
   2   9   1       84.89       78.94      5.51 o 
   3   9   1       48.02       47.06      5.16 o 
   4   9   1        0.94        2.34      4.09 o 
  -5  10   1        8.62        9.42      4.52 o 
  -4  10   1      226.58      235.18      8.92 o 
  -3  10   1       52.65       54.52      4.95 o 
  -2  10   1       73.78       58.28      4.95 o 
  -1  10   1        2.28        0.05      3.17 o 
   0  10   1        6.90        6.46      1.39 o 
   1  10   1        1.69        1.18      3.01 o 
   2  10   1       16.57       17.16      4.12 o 
   3  10   1        1.34        0.00      3.88 o 
  -5  11   1       20.63       16.80      4.95 o 
  -4  11   1        0.39        0.00      4.14 o 
  -3  11   1       29.68       27.57      4.59 o 
  -2  11   1        2.00        6.20      3.60 o 
  -1  11   1       47.22       29.51      4.28 o 
   0  11   1       17.00       11.83      3.69 o 
   1  11   1        1.19        4.61      3.43 o 
   2  11   1       29.55       35.42      4.92 o 
  -4  12   1       60.35       71.27      6.51 o 
  -3  12   1       36.46       59.77      5.99 o 
  -2  12   1       12.58        7.93      4.05 o 
  -1  12   1       11.49        8.05      3.86 o 
   1  12   1      271.32      350.56     10.55 o 
  -1 -12   2       50.26       62.07      5.89 o 
   0 -12   2        1.33        3.19      3.71 o 
   1 -12   2       13.62       18.48      2.92 o 
   2 -12   2       22.08       17.77      4.38 o 
   3 -12   2        0.50        0.12      3.71 o 
   4 -12   2        1.76        1.37      4.21 o 
  -2 -11   2        1.68        3.03      3.48 o 
  -1 -11   2       24.72       20.89      4.24 o 
   0 -11   2       30.57       22.88      4.42 o 
   1 -11   2       25.64       24.76      2.83 o 
   2 -11   2       22.71       24.54      4.38 o 
   3 -11   2       59.73       61.66      5.39 o 
   4 -11   2       12.94        8.68      4.14 o 
   5 -11   2       42.82       44.08      5.70 o 
  -3 -10   2        4.53        8.09      4.09 o 
  -2 -10   2      145.17      151.71      5.06 o 
  -1 -10   2       82.57       79.86      5.56 o 
   0 -10   2       33.17       29.20      2.71 o 
   1 -10   2       26.86       26.18      2.83 o 
   2 -10   2        0.22        1.87      2.93 o 
   3 -10   2       94.47       88.57      5.66 o 
   4 -10   2       53.66       51.80      5.11 o 
   5 -10   2      310.92      338.39     11.33 o 
  -4  -9   2       60.72       68.38      6.15 o 
  -3  -9   2        0.82        1.87      3.64 o 
  -2  -9   2       87.50       93.58      3.98 o 
  -1  -9   2      702.66      703.74     12.64 o 
   0  -9   2      333.07      333.98      5.95 o 
   1  -9   2       45.13       42.90      2.90 o 
   2  -9   2        3.72        2.15      2.79 o 
   3  -9   2      132.38      126.76      6.32 o 
   4  -9   2       79.75       74.99      5.58 o 
   5  -9   2      295.69      328.10     10.67 o 
   6  -9   2      164.23      175.57      8.59 o 
  -5  -8   2       17.49       24.54      5.47 o 
  -4  -8   2       27.20       32.58      4.90 o 
  -3  -8   2       92.78       95.98      3.98 o 
  -2  -8   2     1186.45     1168.63     12.20 o 
  -1  -8   2      478.40      473.78      7.00 o 
   0  -8   2       60.98       64.38      2.92 o 
   1  -8   2      132.03      139.56      3.98 o 
   2  -8   2      105.99      100.75      5.11 o 
   3  -8   2      926.13      907.35     14.24 o 
   4  -8   2      200.21      195.45      7.69 o 
   5  -8   2        9.70        8.20      1.90 o 
   6  -8   2       59.02       57.29      3.02 o 
  -5  -7   2       56.04       39.42      5.13 o 
  -4  -7   2        0.12        0.71      3.48 o 
  -3  -7   2        2.76        2.95      2.22 o 
  -2  -7   2      242.78      248.66      5.19 o 
  -1  -7   2      890.02      866.56      6.52 o 
   0  -7   2       13.04       12.33      1.90 o 
   1  -7   2       38.84       40.47      2.43 o 
   2  -7   2       33.83       37.53      3.69 o 
   3  -7   2       66.14       60.91      1.82 o 
   4  -7   2       10.57       10.35      1.69 o 
   5  -7   2       15.56       15.49      2.05 o 
   6  -7   2       43.00       39.17      2.66 o 
  -6  -6   2       44.05       39.94      5.32 o 
  -5  -6   2        2.71        3.64      3.90 o 
  -4  -6   2       39.70       32.22      2.84 o 
  -3  -6   2       76.11       81.13      3.55 o 
  -2  -6   2      362.41      343.44      9.81 o 
  -1  -6   2      131.93      131.21      2.79 o 
   0  -6   2       31.17       26.41      1.82 o 
   1  -6   2      183.47      187.67      2.27 o 
   2  -6   2      215.90      204.80      2.88 o 
   3  -6   2      503.19      465.62      4.18 o 
   4  -6   2       21.47       20.47      1.58 o 
   5  -6   2       86.72       90.28      3.11 o 
   6  -6   2       26.22       22.87      2.33 o 
   7  -6   2        0.16        0.00      3.47 o 
  -6  -5   2       15.53       24.75      4.54 o 
  -5  -5   2      409.25      356.61     10.15 o 
  -4  -5   2       56.91       56.37      5.08 o 
  -3  -5   2       76.12       73.39      3.12 o 
  -2  -5   2        5.71        8.59      0.85 o 
  -1  -5   2       54.09       53.29      0.78 o 
   0  -5   2        9.24        7.70      0.50 o 
   1  -5   2        0.17        0.13      0.54 o 
   2  -5   2      558.87      570.67      3.68 o 
   3  -5   2       52.64       53.56      3.91 o 
   4  -5   2      175.97      172.34      2.65 o 
   5  -5   2        0.04        1.20      1.75 o 
   6  -5   2        8.43        5.53      1.90 o 
   7  -5   2        0.01        1.59      2.51 o 
  -6  -4   2        1.19        2.86      3.48 o 
  -5  -4   2       29.43       28.28      1.80 o 
  -4  -4   2        6.80       10.18      1.32 o 
  -3  -4   2       32.40       34.01      1.43 o 
  -2  -4   2      403.68      397.52      3.36 o 
  -1  -4   2      446.92      423.89      6.83 o 
   0  -4   2       21.40       19.43      0.57 o 
   1  -4   2       37.48       43.72      0.96 o 
   2  -4   2        2.86        3.30      0.63 o 
   3  -4   2      449.57      469.23      8.06 o 
   4  -4   2      128.15      126.04      2.32 o 
   5  -4   2        1.33        0.57      1.67 o 
   6  -4   2        0.26        1.55      1.89 o 
   7  -4   2        8.12        8.45      2.99 o 
  -7  -3   2       49.41       54.30      3.60 o 
  -6  -3   2        2.30        2.06      1.76 o 
  -5  -3   2       18.12       15.56      1.54 o 
  -4  -3   2       17.16       20.60      1.50 o 
  -3  -3   2       20.53       21.36      1.23 o 
  -2  -3   2     3423.74     3514.63      8.90 o 
  -1  -3   2      177.46      177.92      2.63 o 
   0  -3   2       86.72       77.28      0.90 o 
   1  -3   2        8.28        7.26      0.67 o 
   2  -3   2       98.88       99.94      1.99 o 
   3  -3   2      308.24      309.05      3.24 o 
   4  -3   2      163.67      174.56      2.61 o 
   5  -3   2      108.78      108.08      2.69 o 
   6  -3   2       69.97       78.10      3.89 o 
   7  -3   2       37.01       38.92      3.85 o 
  -7  -2   2       16.07       16.11      2.84 o 
  -6  -2   2       56.66       58.28      2.76 o 
  -5  -2   2      178.10      184.39      3.31 o 
  -4  -2   2       82.88       89.39      2.25 o 
  -3  -2   2      901.52      960.84      7.37 o 
  -2  -2   2     3915.46     4037.25     13.34 o 
  -1  -2   2       56.85       60.10      1.14 o 
   0  -2   2       13.10       12.01      0.56 o 
   1  -2   2      517.02      504.16      2.51 o 
   2  -2   2     3139.82     3198.22      9.88 o 
   3  -2   2     2036.08     2025.79      9.07 o 
   4  -2   2       95.30       85.88      1.96 o 
   5  -2   2      140.49      136.99      2.94 o 
   6  -2   2       51.41       62.17      2.90 o 
   7  -2   2       51.27       54.81      3.82 o 
  -7  -1   2       88.43       94.90      4.52 o 
  -6  -1   2      296.61      311.33      5.33 o 
  -5  -1   2       94.94       87.14      2.47 o 
  -4  -1   2       92.68       87.17      2.14 o 
  -3  -1   2      257.14      261.62      2.83 o 
  -2  -1   2     1636.20     1645.95      5.68 o 
  -1  -1   2     1797.05     1703.90     14.60 o 
   0  -1   2     6015.22     5614.35     20.09 o 
   1  -1   2    11363.54    10939.61     35.00 o 
   2  -1   2        0.76        3.53      1.16 o 
   3  -1   2       13.85       16.36      1.21 o 
   4  -1   2       10.68       11.08      1.21 o 
   5  -1   2        9.01        9.22      1.62 o 
   6  -1   2       56.66       67.83      3.02 o 
   7  -1   2      115.71      124.92      5.14 o 
  -7   0   2        9.70       10.55      2.59 o 
  -6   0   2      964.68      961.11      9.09 o 
  -5   0   2       44.39       44.72      2.00 o 
  -4   0   2       21.89       21.05      1.38 o 
  -3   0   2      140.47      138.92      2.19 o 
  -2   0   2       26.40       24.78      1.05 o 
  -1   0   2      329.75      395.83      4.22 o 
   0   0   2     3034.50     2372.61     16.81 o 
   1   0   2    10757.99     9973.22     18.13 o 
   2   0   2      159.79      156.44      2.31 o 
   3   0   2       27.00       25.73      1.30 o 
   4   0   2      117.10      106.29      2.12 o 
   5   0   2      116.40      114.14      3.22 o 
   6   0   2       58.63       58.63      2.84 o 
   7   0   2      295.62      319.24      6.08 o 
  -7   1   2       30.21       30.66      2.73 o 
  -6   1   2       24.95       28.27      2.53 o 
  -5   1   2      747.88      762.05      8.92 o 
  -4   1   2      125.55      117.63      2.21 o 
  -3   1   2       83.77       95.84      1.57 o 
  -2   1   2       14.24       13.63      0.91 o 
  -1   1   2     1363.69     1303.23      4.94 o 
   0   1   2       15.61       14.96      0.54 o 
   1   1   2     1947.49     1884.82      9.48 o 
   2   1   2       57.56       53.44      1.13 o 
   3   1   2      370.70      382.62      2.95 o 
   4   1   2       21.96       21.96      1.35 o 
   5   1   2        1.15        0.49      1.61 o 
   6   1   2        6.31        3.98      1.83 o 
   7   1   2       52.58       55.70      3.23 o 
  -7   2   2        4.33        3.57      2.61 o 
  -6   2   2      148.82      155.06      4.96 o 
  -5   2   2        2.39        0.72      2.03 o 
  -4   2   2       21.61       22.11      1.48 o 
  -3   2   2     1466.77     1557.77     13.40 o 
  -2   2   2        0.17        0.60      0.71 o 
  -1   2   2        6.22        8.09      0.73 o 
   0   2   2        6.51        7.52      1.12 o 
   1   2   2        2.44        4.28      0.55 o 
   2   2   2        0.54        1.41      0.61 o 
   3   2   2      159.83      178.47      2.09 o 
   4   2   2      127.97      135.02      3.02 o 
   5   2   2       59.92       58.22      2.61 o 
   6   2   2        3.33        4.60      1.86 o 
  -7   3   2        1.81        4.00      2.46 o 
  -6   3   2      199.67      199.18      5.51 o 
  -5   3   2       49.87       51.21      2.97 o 
  -4   3   2       85.82       84.95      2.07 o 
  -3   3   2       43.36       48.48      1.08 o 
  -2   3   2       23.82       20.57      0.95 o 
  -1   3   2      112.72      112.15      1.81 o 
   0   3   2       17.49       14.44      0.49 o 
   1   3   2      212.79      197.12      4.83 o 
   2   3   2      298.33      281.97      2.38 o 
   3   3   2       98.58       98.30      1.96 o 
   4   3   2        0.57        0.01      1.38 o 
   5   3   2        2.29        1.81      1.59 o 
   6   3   2       42.69       44.61      2.65 o 
  -7   4   2       55.07       58.07      3.23 o 
  -6   4   2       51.08       50.27      2.77 o 
  -5   4   2        5.97        5.56      1.44 o 
  -4   4   2      204.24      211.74      3.08 o 
  -3   4   2      781.68      822.30      5.05 o 
  -2   4   2       16.40       17.33      0.94 o 
  -1   4   2       56.99       57.54      0.94 o 
   0   4   2      642.88      624.26      2.93 o 
   1   4   2      212.93      206.73      2.09 o 
   2   4   2       28.36       28.84      0.87 o 
   3   4   2       20.17       21.37      1.43 o 
   4   4   2      176.26      174.20      6.84 o 
   5   4   2      127.90      136.81      6.89 o 
   6   4   2      143.74      144.67      7.62 o 
  -7   5   2       69.55       72.84      4.32 o 
  -6   5   2      203.14      191.57      4.59 o 
  -5   5   2      246.50      240.58      3.71 o 
  -4   5   2       36.46       34.25      1.68 o 
  -3   5   2       31.94       32.43      1.38 o 
  -2   5   2        6.26        6.18      0.80 o 
  -1   5   2     2275.26     2290.30     25.75 o 
   0   5   2      441.10      476.30      4.17 o 
   1   5   2       12.01       19.25      1.31 o 
   2   5   2      122.24      116.09      4.83 o 
   3   5   2       42.63       39.97      4.02 o 
   4   5   2      120.19      121.43      6.20 o 
   5   5   2       19.71       15.95      4.28 o 
   6   5   2        0.54        0.00      3.71 o 
  -7   6   2       62.43       57.94      4.02 o 
  -6   6   2      112.65      118.62      3.60 o 
  -5   6   2        2.18        2.72      1.37 o 
  -4   6   2      314.43      304.19      3.77 o 
  -3   6   2        0.60        0.46      1.01 o 
  -2   6   2        7.51        9.24      0.90 o 
  -1   6   2       47.46       63.85      1.94 o 
   0   6   2       68.95       80.75      3.59 o 
   1   6   2       16.33       20.78      1.53 o 
   2   6   2      164.09      156.50      5.77 o 
   3   6   2      224.27      219.32      7.43 o 
   4   6   2      119.27      118.45      6.44 o 
   5   6   2       13.70       13.87      4.31 o 
  -7   7   2       24.13       21.30      3.16 o 
  -6   7   2        0.30        1.25      1.84 o 
  -5   7   2      289.21      288.82      4.85 o 
  -4   7   2       13.53       15.03      1.84 o 
  -3   7   2       85.97       83.62      3.19 o 
  -2   7   2        0.13        0.00      1.77 o 
  -1   7   2      419.54      445.19      4.49 o 
   0   7   2       21.95       26.73      2.05 o 
   1   7   2        0.22        0.08      1.38 o 
   2   7   2       20.51       21.89      3.64 o 
   3   7   2       85.78       83.67      5.56 o 
   4   7   2        7.95        5.39      3.60 o 
   5   7   2        3.68        2.74      4.05 o 
  -6   8   2       61.16       60.31      5.32 o 
  -5   8   2       16.90       20.80      4.24 o 
  -4   8   2     1489.54     1516.06     18.98 o 
  -3   8   2       85.01       93.11      3.48 o 
  -2   8   2        1.38        2.19      1.89 o 
  -1   8   2        6.60       10.54      2.10 o 
   0   8   2       19.68       19.27      1.79 o 
   1   8   2      172.09      165.77      4.43 o 
   2   8   2        1.45        2.60      3.17 o 
   3   8   2       93.02       97.63      6.08 o 
   4   8   2        8.08       13.20      4.47 o 
  -6   9   2        0.38        0.05      4.02 o 
  -5   9   2       40.92       39.33      4.97 o 
  -4   9   2       77.65       82.91      5.89 o 
  -3   9   2        7.94        8.38      3.60 o 
  -2   9   2        3.84        2.61      2.03 o 
  -1   9   2       76.76       86.23      3.52 o 
   0   9   2       29.18       38.87      2.20 o 
   1   9   2       61.11       59.14      3.22 o 
   2   9   2       65.99       71.72      5.30 o 
   3   9   2       13.39        8.57      3.90 o 
   4   9   2        6.44        8.12      4.52 o 
  -5  10   2       27.06       26.81      4.59 o 
  -4  10   2      200.73      207.04      8.66 o 
  -3  10   2       56.32       54.85      5.11 o 
  -2  10   2        0.68        1.51      3.27 o 
  -1  10   2       84.49       59.87      3.37 o 
   0  10   2        6.54        5.09      2.13 o 
   1  10   2        1.44        1.77      2.33 o 
   2  10   2        0.54        0.85      3.29 o 
   3  10   2        1.26        0.00      3.81 o 
  -5  11   2        0.71        0.00      4.05 o 
  -4  11   2        7.82        9.89      4.19 o 
  -3  11   2       27.07       21.44      4.38 o 
  -2  11   2        2.94        2.11      3.60 o 
  -1  11   2      215.32      246.80      8.83 o 
   0  11   2        0.00        0.00      3.64 o 
   1  11   2       12.15       17.13      3.71 o 
   2  11   2        0.92        1.23      3.57 o 
  -4  12   2       17.62       19.10      4.85 o 
  -3  12   2       26.91       40.15      5.51 o 
  -2  12   2       26.72       26.71      4.73 o 
  -1  12   2       46.10       32.77      4.64 o 
  -1 -12   3        0.02        1.02      4.05 o 
   0 -12   3       18.95       18.43      4.45 o 
   1 -12   3        7.26        4.15      2.64 o 
   2 -12   3        2.12        0.69      3.83 o 
   3 -12   3        0.41        3.43      3.88 o 
  -2 -11   3        0.03        0.00      4.00 o 
  -1 -11   3       50.07       49.60      5.13 o 
   0 -11   3       57.33       59.20      5.39 o 
   1 -11   3       49.64       45.86      3.41 o 
   2 -11   3       26.37       23.71      3.93 o 
   3 -11   3      136.45      153.14      7.34 o 
   4 -11   3       49.86       44.75      5.23 o 
  -3 -10   3        5.58        3.25      2.72 o 
  -2 -10   3      112.63      105.46      6.27 o 
  -1 -10   3      179.65      193.84      7.76 o 
   0 -10   3       95.43      104.68      6.10 o 
   1 -10   3       57.44       51.31      3.19 o 
   2 -10   3       21.55       18.74      3.69 o 
   3 -10   3        0.25        1.02      3.19 o 
   4 -10   3        4.07        4.66      3.62 o 
   5 -10   3      343.90      384.75     11.90 o 
  -4  -9   3       98.94      104.68      7.05 o 
  -3  -9   3        8.60        7.31      2.67 o 
  -2  -9   3       72.69       74.06      3.85 o 
  -1  -9   3      760.14      762.66     13.35 o 
   0  -9   3      519.13      518.19     17.06 o 
   1  -9   3       45.78       40.74      2.95 o 
   2  -9   3        0.07        0.69      2.84 o 
   3  -9   3      125.55      122.97      6.29 o 
   4  -9   3       80.64       79.22      5.80 o 
   5  -9   3       10.01        8.42      4.24 o 
   6  -9   3      184.31      194.91      9.18 o 
  -5  -8   3        2.66        5.42      4.35 o 
  -4  -8   3        1.76        0.99      2.46 o 
  -3  -8   3      161.52      149.40      4.80 o 
  -2  -8   3       72.79       73.70      3.59 o 
  -1  -8   3     1445.94     1471.91     17.20 o 
   0  -8   3        3.63        4.48      1.88 o 
   1  -8   3      296.13      299.52      5.57 o 
   2  -8   3       15.37       13.83      2.38 o 
   3  -8   3        0.18        2.01      3.10 o 
   4  -8   3        0.60        1.44      1.88 o 
   5  -8   3        2.77        2.28      1.74 o 
   6  -8   3       72.08       71.84      3.36 o 
  -5  -7   3       40.18       37.98      5.23 o 
  -4  -7   3       88.36       83.57      3.90 o 
  -3  -7   3      205.43      187.28      4.99 o 
  -2  -7   3      449.43      457.96      6.91 o 
  -1  -7   3       30.50       27.09      3.64 o 
   0  -7   3       21.57       20.90      2.06 o 
   1  -7   3       30.27       32.49      2.38 o 
   2  -7   3      368.86      403.16      4.60 o 
   3  -7   3      469.63      465.73      5.17 o 
   4  -7   3      202.02      192.67      3.34 o 
   5  -7   3      134.00      140.05      3.78 o 
   6  -7   3       13.83       12.88      2.29 o 
  -6  -6   3        6.01       13.20      4.24 o 
  -5  -6   3      129.71      114.95      6.77 o 
  -4  -6   3       18.30       17.49      2.62 o 
  -3  -6   3       52.97       53.41      3.13 o 
  -2  -6   3      392.53      382.16      6.02 o 
  -1  -6   3       15.75       14.62      1.50 o 
   0  -6   3       42.17       43.28      1.13 o 
   1  -6   3      324.34      332.89      2.60 o 
   2  -6   3      929.42      949.84      9.99 o 
   3  -6   3       20.31       20.03      1.62 o 
   4  -6   3       28.64       27.40      1.74 o 
   5  -6   3       99.62      108.41      2.92 o 
   6  -6   3        7.28        2.95      1.93 o 
   7  -6   3        4.49        3.01      2.38 o 
  -6  -5   3        5.62        5.75      3.81 o 
  -5  -5   3        5.30        3.71      2.41 o 
  -4  -5   3        2.29        0.43      2.25 o 
  -3  -5   3        9.64        5.47      2.12 o 
  -2  -5   3      146.53      149.91      2.20 o 
  -1  -5   3       93.56       89.44      1.14 o 
   0  -5   3        5.48        4.15      0.54 o 
   1  -5   3      205.08      199.49      2.30 o 
   2  -5   3        4.41        5.40      1.10 o 
   3  -5   3        0.75        0.15      1.28 o 
   4  -5   3       13.77       16.18      1.41 o 
   5  -5   3       67.47       71.69      2.52 o 
   6  -5   3       54.39       57.24      2.99 o 
   7  -5   3       32.83       36.83      3.87 o 
  -6  -4   3       16.34       11.38      3.71 o 
  -5  -4   3       68.08       66.88      2.24 o 
  -4  -4   3        5.38        3.88      1.29 o 
  -3  -4   3       79.65       87.31      2.03 o 
  -2  -4   3      809.84      881.48      4.90 o 
  -1  -4   3      303.06      282.41      2.85 o 
   0  -4   3       61.74       57.04      0.95 o 
   1  -4   3       16.86       16.19      0.83 o 
   2  -4   3      196.44      191.00      3.36 o 
   3  -4   3       64.74       61.64      2.11 o 
   4  -4   3        0.11        0.64      1.31 o 
   5  -4   3      484.53      500.30      4.99 o 
   6  -4   3        0.02        0.26      2.01 o 
   7  -4   3        1.46        2.53      2.58 o 
  -7  -3   3        0.88        2.29      3.24 o 
  -6  -3   3       18.11       19.42      1.85 o 
  -5  -3   3      184.61      170.62      3.27 o 
  -4  -3   3       44.51       41.72      1.78 o 
  -3  -3   3      360.93      387.35      3.67 o 
  -2  -3   3     1308.23     1375.03      8.95 o 
  -1  -3   3       22.14       25.06      0.83 o 
   0  -3   3      321.98      311.19      2.09 o 
   1  -3   3      200.33      185.76      1.83 o 
   2  -3   3      698.58      746.83     11.65 o 
   3  -3   3      631.64      682.71      4.96 o 
   4  -3   3      266.44      278.03      3.71 o 
   5  -3   3       73.35       78.34      2.86 o 
   6  -3   3        0.97        0.22      1.93 o 
   7  -3   3      476.88      544.21     10.19 o 
  -7  -2   3       88.78       98.00      4.60 o 
  -6  -2   3       60.46       58.65      2.85 o 
  -5  -2   3       58.10       56.32      2.30 o 
  -4  -2   3      192.76      184.33      2.95 o 
  -3  -2   3      499.02      553.91     10.41 o 
  -2  -2   3      282.06      266.44      2.63 o 
  -1  -2   3      379.55      360.00      2.99 o 
   0  -2   3     1773.45     1703.93     13.92 o 
   1  -2   3    14866.03    14032.58     18.76 o 
   2  -2   3        1.93        1.60      0.82 o 
   3  -2   3       91.44       84.00      1.97 o 
   4  -2   3        0.01        1.50      1.40 o 
   5  -2   3       26.99       34.33      1.86 o 
   6  -2   3        1.25        1.10      1.94 o 
   7  -2   3       90.78       98.12      4.79 o 
  -7  -1   3        0.54        0.00      2.38 o 
  -6  -1   3        4.61        4.58      2.03 o 
  -5  -1   3      153.94      156.62      3.10 o 
  -4  -1   3        0.32        0.10      1.13 o 
  -3  -1   3      375.26      393.02      3.50 o 
  -2  -1   3      398.46      422.56      4.04 o 
  -1  -1   3       43.10       39.26      1.30 o 
   0  -1   3      183.80      176.38      1.67 o 
   1  -1   3     1455.79     1457.53      9.36 o 
   2  -1   3      192.09      200.09      3.27 o 
   3  -1   3      877.30      892.12     12.22 o 
   4  -1   3        1.93        4.46      1.66 o 
   5  -1   3       95.83      102.67      2.46 o 
   6  -1   3        5.97        7.13      2.06 o 
   7  -1   3       11.84       14.82      2.54 o 
  -7   0   3        4.59        4.33      2.17 o 
  -6   0   3      637.37      640.23      7.60 o 
  -5   0   3      240.48      241.32      4.41 o 
  -4   0   3        1.39        1.22      1.14 o 
  -3   0   3      226.81      262.81      2.21 o 
  -2   0   3      412.65      412.15      3.53 o 
  -1   0   3       47.76       46.50      1.32 o 
   0   0   3     4058.64     3859.78     15.66 o 
   1   0   3    12991.73    12212.12     25.78 o 
   2   0   3       20.12       15.83      1.46 o 
   3   0   3       36.04       36.31      1.51 o 
   4   0   3       55.27       62.93      1.86 o 
   5   0   3        0.65        4.01      1.59 o 
   6   0   3       14.07       14.49      2.14 o 
   7   0   3        3.12        4.69      2.16 o 
  -7   1   3       22.66       27.92      2.64 o 
  -6   1   3        0.62        0.36      1.91 o 
  -5   1   3      372.40      364.61      6.44 o 
  -4   1   3       10.93       10.72      1.26 o 
  -3   1   3      533.56      612.21      5.75 o 
  -2   1   3       39.30       43.05      1.11 o 
  -1   1   3       28.44       29.17      1.12 o 
   0   1   3       33.57       28.73      0.80 o 
   1   1   3      381.64      385.15      2.28 o 
   2   1   3        8.93        9.17      1.04 o 
   3   1   3       80.32       79.43      2.20 o 
   4   1   3      193.87      196.89      2.84 o 
   5   1   3       18.94       19.72      1.98 o 
   6   1   3       73.04       75.96      3.13 o 
   7   1   3      139.46      147.32      4.46 o 
  -7   2   3        0.03        0.00      2.20 o 
  -6   2   3       99.20       91.76      4.02 o 
  -5   2   3       49.97       52.77      3.80 o 
  -4   2   3      207.22      211.01      3.27 o 
  -3   2   3      918.67      997.67      9.05 o 
  -2   2   3       12.77       13.62      0.90 o 
  -1   2   3       94.18       84.28      1.39 o 
   0   2   3      329.76      320.23      1.95 o 
   1   2   3       62.21       62.24      0.97 o 
   2   2   3      140.49      135.93      2.02 o 
   3   2   3      123.61      124.92      2.64 o 
   4   2   3      141.03      148.12      2.83 o 
   5   2   3        7.55        6.00      1.62 o 
   6   2   3       26.70       24.60      2.34 o 
  -7   3   3        6.32        5.07      2.36 o 
  -6   3   3       58.20       58.80      2.91 o 
  -5   3   3       29.22       25.93      2.12 o 
  -4   3   3       26.95       25.67      1.50 o 
  -3   3   3     1070.08     1088.72      5.79 o 
  -2   3   3       34.53       40.96      1.23 o 
  -1   3   3       60.85       57.47      1.19 o 
   0   3   3      589.91      564.40      4.16 o 
   1   3   3      354.81      350.91      2.01 o 
   2   3   3       40.22       35.32      1.25 o 
   3   3   3       28.21       32.25      2.55 o 
   4   3   3       45.26       44.19      1.83 o 
   5   3   3       38.36       39.84      2.31 o 
   6   3   3        0.57        0.00      4.16 o 
  -7   4   3       20.38       18.58      2.54 o 
  -6   4   3        0.06        0.38      1.89 o 
  -5   4   3        4.54        4.31      1.42 o 
  -4   4   3      140.21      141.52      2.64 o 
  -3   4   3      159.37      163.31      2.47 o 
  -2   4   3       47.00       46.98      1.33 o 
  -1   4   3      106.70      112.73      1.56 o 
   0   4   3     3943.01     3972.41     27.15 o 
   1   4   3      125.27      116.57      1.24 o 
   2   4   3        5.41        5.53      0.86 o 
   3   4   3      115.57      116.39      2.18 o 
   4   4   3       17.32       19.21      3.88 o 
   5   4   3       22.70       23.38      4.47 o 
   6   4   3        0.00        0.99      4.14 o 
  -7   5   3       71.94       62.82      3.21 o 
  -6   5   3      175.20      168.82      4.29 o 
  -5   5   3       23.48       26.08      1.82 o 
  -4   5   3      101.00       96.38      2.36 o 
  -3   5   3      118.95      113.24      2.19 o 
  -2   5   3        6.08        8.76      0.93 o 
  -1   5   3       30.80       29.12      0.86 o 
   0   5   3      711.99      791.14      7.53 o 
   1   5   3        0.25        1.29      0.99 o 
   2   5   3       24.09       21.69      2.40 o 
   3   5   3      294.12      291.61      8.12 o 
   4   5   3       55.71       57.40      4.97 o 
   5   5   3       99.46       90.51      6.22 o 
  -7   6   3        2.64        2.72      2.48 o 
  -6   6   3      198.51      197.83      4.50 o 
  -5   6   3        2.02        1.91      1.44 o 
  -4   6   3      218.35      212.97      3.30 o 
  -3   6   3       17.20       16.17      1.27 o 
  -2   6   3       32.88       33.94      1.24 o 
  -1   6   3      248.07      236.51      3.13 o 
   0   6   3      486.05      516.16      5.85 o 
   1   6   3      103.35      119.71     18.44 o 
   2   6   3       19.28       23.13      2.52 o 
   3   6   3      117.19      123.26      6.18 o 
   4   6   3       40.16       41.55      4.80 o 
   5   6   3        0.17        0.19      4.19 o 
  -7   7   3       11.58       11.59      3.02 o 
  -6   7   3       51.41       49.51      2.76 o 
  -5   7   3        2.60        3.05      1.46 o 
  -4   7   3      916.91      915.83      9.01 o 
  -3   7   3       38.69       37.50      2.64 o 
  -2   7   3        0.89        2.20      1.92 o 
  -1   7   3       29.98       36.07      2.46 o 
   0   7   3       25.51       23.52      2.08 o 
   1   7   3       21.80       20.48      2.35 o 
   2   7   3      147.06      143.93      4.40 o 
   3   7   3     1363.67     1411.43     18.67 o 
   4   7   3        3.09        0.73      4.09 o 
   5   7   3        6.08        6.72      4.54 o 
  -6   8   3        6.49        8.85      3.88 o 
  -5   8   3      106.13      104.61      6.27 o 
  -4   8   3        2.06        3.60      2.29 o 
  -3   8   3      589.92      574.67      7.72 o 
  -2   8   3        2.41        3.77      2.03 o 
  -1   8   3        8.24        8.17      2.15 o 
   0   8   3        5.11        3.83      1.82 o 
   1   8   3        5.34        4.62      2.19 o 
   2   8   3      360.81      377.48      9.63 o 
   3   8   3        0.06        3.57      3.55 o 
   4   8   3       52.35       51.75      5.54 o 
  -6   9   3        0.08        1.04      3.69 o 
  -5   9   3       36.71       27.87      4.78 o 
  -4   9   3       21.10       20.66      4.50 o 
  -3   9   3       55.75       51.42      3.15 o 
  -2   9   3        0.47        0.00      2.04 o 
  -1   9   3      187.90      165.57      4.64 o 
   0   9   3       18.13       14.53      3.41 o 
   1   9   3       28.24       25.83      2.42 o 
   2   9   3       27.49       30.95      4.31 o 
   3   9   3       36.34       35.71      4.71 o 
  -5  10   3        2.06        3.12      4.16 o 
  -4  10   3       16.17       18.69      4.64 o 
  -3  10   3      155.88      152.20      7.26 o 
  -2  10   3       66.59       48.53      3.25 o 
  -1  10   3        5.81        3.03      2.38 o 
   0  10   3       19.87        6.74      3.57 o 
   1  10   3        0.00        1.10      2.40 o 
   2  10   3       13.16       11.55      3.71 o 
   3  10   3        3.02        6.70      3.79 o 
  -5  11   3       45.69       56.88      5.94 o 
  -4  11   3        1.79        2.60      4.31 o 
  -3  11   3        1.75        0.80      3.71 o 
  -2  11   3      155.33      149.47      7.62 o 
  -1  11   3       69.06       67.97      3.91 o 
   0  11   3       40.21       35.82      4.66 o 
   1  11   3        0.74        3.34      3.90 o 
   2  11   3       88.50      108.85      6.72 o 
  -3  12   3       10.15       14.24      4.76 o 
  -2  12   3       10.67        4.69      4.19 o 
  -1  12   3        0.11        4.87      3.55 o 
   0  12   3        0.00        0.00      4.07 o 
  -1 -12   4        3.65        6.77      4.50 o 
   0 -12   4        0.02        0.45      4.02 o 
   1 -12   4       16.65       10.32      4.19 o 
   2 -12   4        2.76        4.71      3.29 o 
   3 -12   4       79.17       85.09      6.20 o 
  -2 -11   4        2.00        3.43      3.76 o 
  -1 -11   4       12.05       14.81      4.26 o 
   0 -11   4       14.72       17.89      4.76 o 
   1 -11   4        0.08        0.00      2.44 o 
   2 -11   4        4.90        8.73      3.62 o 
   3 -11   4        0.51        0.00      3.60 o 
   4 -11   4       17.14       18.05      4.24 o 
  -3 -10   4      106.51      130.47      7.15 o 
  -2 -10   4        1.99        1.06      3.83 o 
  -1 -10   4      148.81      157.05      7.41 o 
   0 -10   4       10.79       12.75      3.98 o 
   1 -10   4      478.30      469.21      9.89 o 
   2 -10   4        8.26        9.18      2.65 o 
   3 -10   4       13.42       12.52      3.69 o 
   4 -10   4        0.41        3.62      3.83 o 
   5 -10   4        7.40        7.03      4.35 o 
  -4  -9   4       81.11      100.66      7.19 o 
  -3  -9   4        1.19        1.81      2.65 o 
  -2  -9   4       20.96       17.58      3.86 o 
  -1  -9   4       24.87       32.72      4.50 o 
   0  -9   4        6.65       11.26      3.90 o 
   1  -9   4        9.39       12.44      2.95 o 
   2  -9   4       19.92       21.81      2.61 o 
   3  -9   4        0.08        0.17      3.05 o 
   4  -9   4       10.25       10.53      3.81 o 
   5  -9   4       38.25       39.85      5.77 o 
  -5  -8   4       19.21       24.40      4.95 o 
  -4  -8   4        0.21        0.00      2.51 o 
  -3  -8   4       11.25       10.66      2.68 o 
  -2  -8   4       17.94       19.50      3.83 o 
  -1  -8   4      117.51      110.24      5.63 o 
   0  -8   4       29.68       30.37      3.54 o 
   1  -8   4        3.68        3.42      2.14 o 
   2  -8   4       72.61       77.96      3.53 o 
   3  -8   4       18.14       15.26      3.69 o 
   4  -8   4       10.53        7.54      2.02 o 
   5  -8   4        6.18        6.66      1.63 o 
   6  -8   4      106.57      109.28      3.87 o 
  -5  -7   4        4.33        7.19      2.78 o 
  -4  -7   4       13.30       15.99      2.84 o 
  -3  -7   4       22.51       16.73      2.58 o 
  -2  -7   4        5.41        7.29      3.31 o 
  -1  -7   4       11.20       11.59      3.48 o 
   0  -7   4       90.60       94.29      3.13 o 
   1  -7   4       32.35       31.02      2.48 o 
   2  -7   4      175.20      181.16      2.84 o 
   3  -7   4        8.15        8.39      1.58 o 
   4  -7   4        1.41        1.64      1.56 o 
   5  -7   4       34.95       30.11      2.05 o 
   6  -7   4       45.22       41.00      2.89 o 
  -6  -6   4        3.42       13.35      4.00 o 
  -5  -6   4       14.07       13.90      2.88 o 
  -4  -6   4       90.23       74.10      3.73 o 
  -3  -6   4        2.07        3.35      2.23 o 
  -2  -6   4       93.88       93.37      3.49 o 
  -1  -6   4        0.27        0.14      2.67 o 
   0  -6   4       17.45       19.66      0.84 o 
   1  -6   4      195.53      190.49      2.20 o 
   2  -6   4      183.39      188.00      2.79 o 
   3  -6   4       24.96       29.64      1.90 o 
   4  -6   4       21.99       24.03      2.06 o 
   5  -6   4      104.49       91.50      2.84 o 
   6  -6   4       12.63       17.03      2.35 o 
  -6  -5   4        8.17        3.79      3.79 o 
  -5  -5   4       12.86       18.65      2.79 o 
  -4  -5   4       66.41       46.79      3.09 o 
  -3  -5   4        0.09        0.78      1.12 o 
  -2  -5   4        7.62        8.79      1.08 o 
  -1  -5   4        1.73        2.30      0.57 o 
   0  -5   4      301.59      295.07      2.23 o 
   1  -5   4      110.94      101.46      1.64 o 
   2  -5   4      206.96      210.52      2.61 o 
   3  -5   4        0.00        0.42      1.39 o 
   4  -5   4        0.42        0.59      1.43 o 
   5  -5   4       89.78       76.71      2.37 o 
   6  -5   4        4.06        7.69      1.80 o 
  -6  -4   4       17.86        9.76      2.73 o 
  -5  -4   4       17.83       24.23      1.79 o 
  -4  -4   4       11.88        9.84      1.42 o 
  -3  -4   4        9.23        9.11      1.25 o 
  -2  -4   4      100.98      110.14      2.03 o 
  -1  -4   4      136.42      164.35      1.60 o 
   0  -4   4       91.30       85.98      1.27 o 
   1  -4   4        0.06        1.73      0.73 o 
   2  -4   4       12.84       14.77      1.01 o 
   3  -4   4      249.53      262.30      3.96 o 
   4  -4   4        0.00        0.77      1.41 o 
   5  -4   4       55.77       48.97      2.06 o 
   6  -4   4       22.68       19.98      2.09 o 
   7  -4   4        4.50        5.86      2.72 o 
  -6  -3   4       11.80        9.61      1.69 o 
  -5  -3   4       18.40       23.12      1.79 o 
  -4  -3   4        5.57        5.90      1.36 o 
  -3  -3   4      593.37      616.20      4.76 o 
  -2  -3   4      565.68      634.61      6.88 o 
  -1  -3   4     1179.55     1193.26      4.80 o 
   0  -3   4        0.00        0.33      0.63 o 
   1  -3   4     1001.78      998.44      5.74 o 
   2  -3   4      501.02      499.12      3.48 o 
   3  -3   4       68.55       71.44      2.05 o 
   4  -3   4       18.81       20.90      1.74 o 
   5  -3   4       84.83       74.54      2.26 o 
   6  -3   4        0.01        0.61      1.54 o 
   7  -3   4       66.73       67.95      4.27 o 
  -7  -2   4      120.73      135.28      4.34 o 
  -6  -2   4       12.44       10.15      2.12 o 
  -5  -2   4      187.85      195.81      3.48 o 
  -4  -2   4        0.01        0.67      1.27 o 
  -3  -2   4        8.93        3.08      1.06 o 
  -2  -2   4       87.95       87.04      1.73 o 
  -1  -2   4        0.03        0.30      0.70 o 
   0  -2   4      133.18      130.14      1.32 o 
   1  -2   4     3095.13     3081.96     14.97 o 
   2  -2   4      581.85      622.06      4.39 o 
   3  -2   4      233.28      250.14      3.96 o 
   4  -2   4       30.91       30.33      1.85 o 
   5  -2   4       14.30       22.11      1.77 o 
   6  -2   4        0.60        1.36      1.64 o 
   7  -2   4       65.37       77.70      4.62 o 
  -7  -1   4      231.86      248.52      5.57 o 
  -6  -1   4       28.90       30.21      2.56 o 
  -5  -1   4     1027.94     1025.72      8.71 o 
  -4  -1   4        0.01        1.46      1.19 o 
  -3  -1   4      388.39      395.88      3.61 o 
  -2  -1   4      317.45      332.16      4.22 o 
  -1  -1   4       94.85       84.93      1.50 o 
   0  -1   4      766.84      751.00      3.16 o 
   1  -1   4     5050.93     5004.44      8.97 o 
   2  -1   4       18.68       19.94      1.15 o 
   3  -1   4      118.64      104.24      2.28 o 
   4  -1   4      221.64      219.63      5.69 o 
   5  -1   4       28.22       24.47      1.70 o 
   6  -1   4       12.75       12.65      2.13 o 
   7  -1   4        1.19        2.96      2.26 o 
  -7   0   4        3.34        4.30      2.13 o 
  -6   0   4       22.09       18.89      2.40 o 
  -5   0   4       44.83       47.82      2.62 o 
  -4   0   4       23.49       23.69      1.46 o 
  -3   0   4       10.09       13.25      0.78 o 
  -2   0   4      106.87      110.72      2.19 o 
  -1   0   4     1421.06     1402.94     10.30 o 
   0   0   4     1733.21     1710.51      4.66 o 
   1   0   4      407.08      416.05      2.45 o 
   2   0   4       44.49       44.64      1.40 o 
   3   0   4       70.79       74.24      2.27 o 
   4   0   4       54.86       66.81      6.71 o 
   5   0   4       12.44       10.88      1.52 o 
   6   0   4       44.32       44.75      2.80 o 
  -7   1   4        5.68        5.08      2.36 o 
  -6   1   4      120.14      113.83      3.74 o 
  -5   1   4      315.66      315.44      5.09 o 
  -4   1   4       63.87       61.06      2.84 o 
  -3   1   4      559.02      733.36      7.07 o 
  -2   1   4      246.20      285.98      4.16 o 
  -1   1   4       30.46       30.61      1.27 o 
   0   1   4      120.17      117.85      1.23 o 
   1   1   4        9.85        8.51      0.73 o 
   2   1   4        7.31        6.66      0.84 o 
   3   1   4      244.34      240.52      4.83 o 
   4   1   4      911.64      899.82      6.60 o 
   5   1   4       74.71       68.35      2.47 o 
   6   1   4       22.00       20.03      2.39 o 
  -7   2   4       11.80       11.37      2.52 o 
  -6   2   4      119.29      114.95      4.47 o 
  -5   2   4       10.08        7.26      2.12 o 
  -4   2   4       56.35       60.45      1.86 o 
  -3   2   4       32.19       27.89      1.28 o 
  -2   2   4      154.05      179.62      2.26 o 
  -1   2   4      791.21      767.31      4.64 o 
   0   2   4       22.48       21.33      0.80 o 
   1   2   4        5.92        5.58      0.62 o 
   2   2   4       57.99       55.19      1.36 o 
   3   2   4      144.70      142.42      2.94 o 
   4   2   4       27.66       30.29      2.05 o 
   5   2   4        0.78        0.24      1.43 o 
   6   2   4        0.19        0.00      1.93 o 
  -7   3   4        1.84        2.33      2.19 o 
  -6   3   4       10.75        8.12      2.09 o 
  -5   3   4        3.90        4.84      1.76 o 
  -4   3   4        0.11        0.96      1.22 o 
  -3   3   4       53.32       60.49      1.71 o 
  -2   3   4      124.34      132.64      2.05 o 
  -1   3   4        1.40        1.52      0.60 o 
   0   3   4      740.40      748.90      3.55 o 
   1   3   4       43.54       46.47      0.97 o 
   2   3   4      138.51      129.75      2.16 o 
   3   3   4       77.06       86.73      2.42 o 
   4   3   4       43.14       42.92      1.90 o 
   5   3   4        0.36        0.00      1.70 o 
   6   3   4        0.09        1.16      4.05 o 
  -7   4   4        3.54        1.16      2.11 o 
  -6   4   4        2.89        1.29      2.04 o 
  -5   4   4      117.03      111.22      3.27 o 
  -4   4   4       30.89       30.51      1.68 o 
  -3   4   4      224.54      218.56      2.90 o 
  -2   4   4      220.49      234.96      2.71 o 
  -1   4   4        9.80       11.06      0.73 o 
   0   4   4       25.31       29.10      0.87 o 
   1   4   4      198.54      217.09      1.79 o 
   2   4   4        2.16        2.47      0.91 o 
   3   4   4       16.55       12.62      1.83 o 
   4   4   4       44.12       45.19      4.64 o 
   5   4   4        1.92        1.11      3.74 o 
   6   4   4       15.29       19.81      4.92 o 
  -7   5   4        1.25        1.12      2.16 o 
  -6   5   4      209.46      189.80      4.54 o 
  -5   5   4        0.48        0.31      1.43 o 
  -4   5   4       50.48       52.44      1.97 o 
  -3   5   4       55.20       54.59      1.77 o 
  -2   5   4        6.85       10.34      1.03 o 
  -1   5   4        8.79       15.74      0.79 o 
   0   5   4       14.62       17.46      1.07 o 
   1   5   4       17.86       18.57      2.04 o 
   2   5   4       73.69       77.55      3.32 o 
   3   5   4      657.51      697.92     12.45 o 
   4   5   4       16.78       14.95      3.69 o 
   5   5   4       14.86       12.61      4.09 o 
  -7   6   4        0.03        0.00      2.06 o 
  -6   6   4       27.77       20.36      2.35 o 
  -5   6   4       12.51       13.43      1.70 o 
  -4   6   4      176.39      172.53      3.13 o 
  -3   6   4      233.97      221.76      3.63 o 
  -2   6   4       22.94       22.11      2.25 o 
  -1   6   4      154.53      155.82      3.87 o 
   0   6   4       24.22       28.51      2.00 o 
   1   6   4      153.85      158.84      4.03 o 
   2   6   4       58.55       51.10      3.07 o 
   3   6   4      173.50      169.99      7.03 o 
   4   6   4      116.75      110.27      6.48 o 
   5   6   4       11.61       17.39      4.78 o 
  -6   7   4       67.12       67.72      2.69 o 
  -5   7   4       36.62       36.01      2.04 o 
  -4   7   4      170.55      171.46      4.75 o 
  -3   7   4      313.67      303.39      5.78 o 
  -2   7   4        8.57        9.76      3.04 o 
  -1   7   4        9.92       11.97      2.12 o 
   0   7   4        0.01        0.36      1.67 o 
   1   7   4        3.22        3.85      2.09 o 
   2   7   4      369.30      375.68     11.19 o 
   3   7   4      212.86      219.02      8.14 o 
   4   7   4       62.61       68.17      6.06 o 
  -6   8   4        4.23        5.18      3.79 o 
  -5   8   4        1.09        0.71      2.32 o 
  -4   8   4      143.14      144.87      4.65 o 
  -3   8   4     1436.88     1426.42     13.97 o 
  -2   8   4        0.04        1.67      2.13 o 
  -1   8   4       91.37       81.56      3.49 o 
   0   8   4       12.86       13.51      3.48 o 
   1   8   4      124.61      112.80      3.98 o 
   2   8   4      389.14      379.39     16.22 o 
   3   8   4       45.78       39.78      4.87 o 
   4   8   4       11.02        8.33      4.54 o 
  -6   9   4       20.57       24.04      4.54 o 
  -5   9   4       11.50       14.93      4.16 o 
  -4   9   4       92.35       86.20      3.98 o 
  -3   9   4       55.47       47.13      3.01 o 
  -2   9   4       14.64       14.38      2.48 o 
  -1   9   4       46.91       37.66      2.94 o 
   0   9   4       46.54       44.48      4.52 o 
   1   9   4        9.04       10.44      2.42 o 
   2   9   4       45.19       39.97      4.50 o 
   3   9   4        7.62       18.39      4.64 o 
  -5  10   4        0.12        0.38      3.74 o 
  -4  10   4        3.41        2.74      4.05 o 
  -3  10   4       41.52       38.54      3.19 o 
  -2  10   4        1.45        3.89      2.47 o 
  -1  10   4      112.05      105.65      5.92 o 
   0  10   4       26.12       20.99      4.38 o 
   1  10   4        2.38        0.00      3.81 o 
   2  10   4        0.03        0.26      3.60 o 
  -4  11   4       19.58       21.15      5.11 o 
  -3  11   4        8.13       13.70      4.38 o 
  -2  11   4       20.59       29.37      3.20 o 
  -1  11   4        3.03        1.14      3.60 o 
   0  11   4       16.41       18.60      4.61 o 
   1  11   4       17.80       16.18      4.90 o 
  -3  12   4       29.80       26.55      5.35 o 
  -2  12   4        1.28        0.12      4.26 o 
  -1  12   4        0.45        1.35      3.88 o 
   0  12   4       28.62       31.73      5.06 o 
  -1 -12   5        7.37        7.62      4.33 o 
   0 -12   5        0.55        0.47      3.98 o 
   1 -12   5        0.69        0.00      4.35 o 
   2 -12   5        2.23        1.94      3.53 o 
   3 -12   5        4.15        3.22      3.88 o 
  -2 -11   5        0.13        0.00      4.33 o 
  -1 -11   5       25.79       25.77      4.76 o 
   0 -11   5      373.61      382.24     11.29 o 
   1 -11   5        1.97        0.69      4.26 o 
   2 -11   5       29.37       27.34      3.11 o 
   3 -11   5        1.06        3.01      3.88 o 
   4 -11   5       34.11       40.77      5.04 o 
  -3 -10   5        7.46        4.35      3.86 o 
  -2 -10   5        0.76        0.00      3.83 o 
  -1 -10   5      278.38      282.20      9.46 o 
   0 -10   5      173.17      184.66      7.93 o 
   1 -10   5      198.04      210.37      8.31 o 
   2 -10   5        0.00        0.00      2.49 o 
   3 -10   5        0.34        0.90      3.62 o 
   4 -10   5        5.63        6.15      4.38 o 
   5 -10   5        0.01        0.00      4.00 o 
  -4  -9   5       18.88       18.28      3.35 o 
  -3  -9   5        2.16        3.43      3.53 o 
  -2  -9   5       39.52       44.82      4.90 o 
  -1  -9   5        0.01        1.63      3.36 o 
   0  -9   5     2019.83     2181.30     23.09 o 
   1  -9   5       77.89       78.85      3.64 o 
   2  -9   5        2.93        1.85      2.29 o 
   3  -9   5       20.26       19.54      4.00 o 
   4  -9   5        6.15        4.71      3.74 o 
   5  -9   5       37.91       50.35      5.99 o 
  -4  -8   5       31.68       36.84      3.54 o 
  -3  -8   5        5.64        3.43      3.76 o 
  -2  -8   5       42.19       42.33      4.47 o 
  -1  -8   5        4.66        4.90      3.38 o 
   0  -8   5       13.03       14.51      2.37 o 
   1  -8   5      125.62      131.90      4.15 o 
   2  -8   5       55.13       61.72      3.43 o 
   3  -8   5        3.11        2.15      3.57 o 
   4  -8   5       39.14       40.98      2.43 o 
   5  -8   5        8.30        7.97      1.73 o 
   6  -8   5      141.50      155.24      3.99 o 
  -5  -7   5        0.03        0.00      2.86 o 
  -4  -7   5      170.31      130.92      4.82 o 
  -3  -7   5        1.47        0.49      2.36 o 
  -2  -7   5       31.45       25.06      3.86 o 
  -1  -7   5       34.83       36.91      4.12 o 
   0  -7   5      195.38      205.48      3.45 o 
   1  -7   5        0.10        1.20      2.03 o 
   2  -7   5      131.21      133.27      2.30 o 
   3  -7   5      252.35      252.91      4.27 o 
   4  -7   5        0.70        0.00      1.62 o 
   5  -7   5       23.72       25.44      2.00 o 
   6  -7   5        9.25        5.55      1.98 o 
  -5  -6   5       13.43        9.43      2.81 o 
  -4  -6   5      142.96      140.95      4.75 o 
  -3  -6   5       12.00       10.33      2.35 o 
  -2  -6   5       14.76       16.35      3.41 o 
  -1  -6   5       34.37       34.49      1.57 o 
   0  -6   5       65.68       61.19      1.31 o 
   1  -6   5       65.99       63.02      1.55 o 
   2  -6   5       45.70       43.79      1.54 o 
   3  -6   5      167.81      161.79      3.52 o 
   4  -6   5        5.51        2.59      1.62 o 
   5  -6   5       88.15       77.39      2.73 o 
   6  -6   5        2.36        4.41      1.82 o 
  -6  -5   5       39.06       42.99      3.63 o 
  -5  -5   5       17.14       23.14      3.01 o 
  -4  -5   5       98.99       82.88      3.80 o 
  -3  -5   5        8.11        9.98      1.39 o 
  -2  -5   5       73.08       66.78      2.08 o 
  -1  -5   5      703.47      717.60      3.95 o 
   0  -5   5        3.06        4.17      0.74 o 
   1  -5   5       28.13       30.17      1.19 o 
   2  -5   5       52.62       51.86      1.56 o 
   3  -5   5        9.41        9.41      1.71 o 
   4  -5   5        0.77        2.87      1.47 o 
   5  -5   5      160.98      181.66      3.76 o 
   6  -5   5       55.56       66.38      2.78 o 
  -6  -4   5        6.60       13.04      1.83 o 
  -5  -4   5       20.74       34.70      2.01 o 
  -4  -4   5       26.02       31.97      1.81 o 
  -3  -4   5       23.97       24.34      1.54 o 
  -2  -4   5       54.31       55.90      1.95 o 
  -1  -4   5      765.25      762.76      4.14 o 
   0  -4   5      117.71      112.46      1.56 o 
   1  -4   5      277.43      274.01      2.45 o 
   2  -4   5      263.65      277.18      2.90 o 
   3  -4   5       48.36       51.30      2.32 o 
   4  -4   5       36.71       35.08      2.03 o 
   5  -4   5       12.43       14.80      1.85 o 
   6  -4   5        0.15        0.75      1.66 o 
  -6  -3   5        1.81        2.76      1.85 o 
  -5  -3   5       96.21       92.24      2.69 o 
  -4  -3   5       17.90       17.65      1.62 o 
  -3  -3   5       16.63       18.10      1.40 o 
  -2  -3   5       55.17       60.31      2.03 o 
  -1  -3   5      971.77      958.26      6.54 o 
   0  -3   5        9.14        8.80      0.66 o 
   1  -3   5      562.13      548.80      3.27 o 
   2  -3   5      141.42      135.65      2.06 o 
   3  -3   5       25.55       29.45      1.73 o 
   4  -3   5        7.27        6.83      1.64 o 
   5  -3   5        1.52        2.99      1.64 o 
   6  -3   5       14.83       12.36      1.78 o 
  -7  -2   5       13.42       15.95      2.66 o 
  -6  -2   5       23.47       20.44      2.27 o 
  -5  -2   5      720.83      725.70      6.40 o 
  -4  -2   5      353.61      350.60      4.12 o 
  -3  -2   5      132.16      141.77      2.50 o 
  -2  -2   5       18.76       24.79      1.46 o 
  -1  -2   5       22.37       23.35      1.29 o 
   0  -2   5       42.54       39.75      1.00 o 
   1  -2   5        6.01        3.70      0.55 o 
   2  -2   5     2497.80     2529.94     17.82 o 
   3  -2   5       22.40       23.33      1.66 o 
   4  -2   5        0.12        0.21      1.51 o 
   5  -2   5       57.74       52.07      2.38 o 
   6  -2   5        4.82        2.65      1.51 o 
  -7  -1   5        8.12        7.22      2.32 o 
  -6  -1   5       58.10       53.69      2.95 o 
  -5  -1   5      268.96      278.16      4.97 o 
  -4  -1   5        0.41        0.33      1.24 o 
  -3  -1   5       28.04       29.56      1.39 o 
  -2  -1   5        0.33        0.63      1.05 o 
  -1  -1   5       52.07       50.94      2.13 o 
   0  -1   5     1317.89     1283.69      8.75 o 
   1  -1   5        4.45        4.07      0.61 o 
   2  -1   5      693.09      693.56      8.46 o 
   3  -1   5       26.67       28.49      1.68 o 
   4  -1   5        4.89       13.74      2.33 o 
   5  -1   5       77.00       74.80      2.70 o 
   6  -1   5       12.67       10.38      1.91 o 
  -7   0   5       15.76       13.61      2.64 o 
  -6   0   5        7.27        6.07      2.09 o 
  -5   0   5     1748.06     1730.18     11.48 o 
  -4   0   5        8.61        8.31      1.76 o 
  -3   0   5       17.55       16.88      1.53 o 
  -2   0   5      276.99      312.26      3.36 o 
  -1   0   5        6.64        3.05      0.84 o 
   0   0   5        0.58        0.66      0.63 o 
   1   0   5       43.39       41.63      0.84 o 
   2   0   5      846.52      860.14      4.60 o 
   3   0   5        9.41       11.04      1.61 o 
   4   0   5        1.86        2.15      1.50 o 
   5   0   5       28.25       23.97      2.02 o 
   6   0   5        4.49        4.03      1.75 o 
  -7   1   5       31.97       31.15      2.78 o 
  -6   1   5      152.53      150.51      4.18 o 
  -5   1   5        4.11        5.78      1.95 o 
  -4   1   5      311.08      375.46      5.07 o 
  -3   1   5        2.99        4.57      1.27 o 
  -2   1   5       31.77       41.02      1.66 o 
  -1   1   5      842.55      841.76      7.37 o 
   0   1   5     2105.95     2085.79      5.45 o 
   1   1   5      255.29      244.72      2.11 o 
   2   1   5        8.24       10.07      1.04 o 
   3   1   5      141.31      147.27      3.11 o 
   4   1   5       36.87       32.29      2.16 o 
   5   1   5      112.66      107.32      2.70 o 
   6   1   5        8.26        8.29      1.75 o 
  -7   2   5        0.43        1.69      2.03 o 
  -6   2   5      146.61      141.78      3.57 o 
  -5   2   5       65.66       69.09      2.97 o 
  -4   2   5       34.15       37.67      2.16 o 
  -3   2   5      175.88      184.39      2.66 o 
  -2   2   5     2355.05     2528.90     13.53 o 
  -1   2   5       67.93       69.06      1.36 o 
   0   2   5       31.79       31.44      0.99 o 
   1   2   5      429.80      431.34      2.76 o 
   2   2   5      101.37      101.62      1.83 o 
   3   2   5        5.47        4.79      1.47 o 
   4   2   5        9.25       10.43      1.81 o 
   5   2   5        1.78        0.00      1.50 o 
   6   2   5        3.77        2.34      2.15 o 
  -7   3   5        2.87        2.71      2.20 o 
  -6   3   5        6.10        5.85      2.02 o 
  -5   3   5      112.15       96.29      3.20 o 
  -4   3   5        1.52        1.59      1.26 o 
  -3   3   5      201.97      201.69      2.84 o 
  -2   3   5      179.70      186.27      2.93 o 
  -1   3   5       90.87       91.76      1.93 o 
   0   3   5       18.60       17.91      0.86 o 
   1   3   5        1.32        2.09      0.66 o 
   2   3   5       23.60       23.66      1.17 o 
   3   3   5       19.73       20.80      1.71 o 
   4   3   5      153.20      149.96      3.54 o 
   5   3   5        2.17        1.06      1.78 o 
   6   3   5        0.28        0.00      4.50 o 
  -7   4   5        2.02        1.67      2.17 o 
  -6   4   5      304.42      277.59      5.37 o 
  -5   4   5       28.62       27.12      2.21 o 
  -4   4   5        5.09        3.23      1.37 o 
  -3   4   5       23.56       26.77      1.49 o 
  -2   4   5       85.34       93.21      1.95 o 
  -1   4   5        1.32        1.47      0.59 o 
   0   4   5       10.17       11.79      0.79 o 
   1   4   5     1005.98     1059.42      4.85 o 
   2   4   5        6.18        7.65      0.98 o 
   3   4   5       36.55       37.38      2.42 o 
   4   4   5       16.37       11.05      3.64 o 
   5   4   5        7.43        9.58      3.88 o 
  -7   5   5        0.38        0.00      2.37 o 
  -6   5   5        5.08        7.61      2.12 o 
  -5   5   5       23.80       19.48      1.73 o 
  -4   5   5        7.27        7.04      1.40 o 
  -3   5   5       14.70       20.63      1.52 o 
  -2   5   5        0.36        0.68      1.05 o 
  -1   5   5       37.47       36.83      1.08 o 
   0   5   5      617.96      620.27      4.76 o 
   1   5   5        1.77        3.35      1.83 o 
   2   5   5        2.62        4.44      2.19 o 
   3   5   5      124.99      128.51      6.27 o 
   4   5   5        0.03        1.87      3.81 o 
   5   5   5       88.82       84.17      6.44 o 
  -7   6   5       13.95        7.84      2.36 o 
  -6   6   5        2.79        5.88      2.07 o 
  -5   6   5      208.51      202.97      3.68 o 
  -4   6   5       90.28       87.17      2.49 o 
  -3   6   5     1061.93     1035.44      6.62 o 
  -2   6   5       28.66       28.29      2.46 o 
  -1   6   5       39.79       36.58      3.64 o 
   0   6   5        0.28        0.42      1.57 o 
   1   6   5       16.37       14.34      2.22 o 
   2   6   5        2.90        2.77      2.34 o 
   3   6   5      312.73      305.93      9.16 o 
   4   6   5      285.04      287.33      9.87 o 
   5   6   5       73.84       83.31      6.86 o 
  -6   7   5       29.26       28.24      2.48 o 
  -5   7   5        5.86        4.81      1.54 o 
  -4   7   5      105.63      104.16      4.58 o 
  -3   7   5      468.32      483.98      7.57 o 
  -2   7   5       39.26       41.60      3.49 o 
  -1   7   5      170.88      178.79      6.34 o 
   0   7   5       13.40       19.33      3.79 o 
   1   7   5      235.15      236.48      5.16 o 
   2   7   5       52.96       55.11      3.41 o 
   3   7   5      165.43      185.54      7.71 o 
   4   7   5       20.61       19.57      4.76 o 
  -6   8   5       18.50       25.65      4.31 o 
  -5   8   5        0.84        0.66      2.46 o 
  -4   8   5      924.45      914.43     10.70 o 
  -3   8   5       60.65       72.05      3.66 o 
  -2   8   5      329.09      318.13      6.25 o 
  -1   8   5        1.63        1.51      3.12 o 
   0   8   5       33.57       27.42      4.02 o 
   1   8   5      259.21      242.38      5.50 o 
   2   8   5       19.71       19.02      2.86 o 
   3   8   5        0.49        0.00      3.62 o 
   4   8   5        2.16        0.33      4.35 o 
  -6   9   5        0.02        0.00      3.55 o 
  -5   9   5        2.97        4.08      2.50 o 
  -4   9   5        1.83        2.06      2.46 o 
  -3   9   5        9.53        8.12      2.50 o 
  -2   9   5        0.40        0.88      2.34 o 
  -1   9   5        0.70        0.00      3.22 o 
   0   9   5      220.64      189.72      7.52 o 
   1   9   5      118.27      119.40      6.70 o 
   2   9   5        0.33        0.21      2.51 o 
   3   9   5       67.17       77.33      5.96 o 
  -5  10   5       29.70       36.68      5.42 o 
  -4  10   5       11.76        7.39      2.64 o 
  -3  10   5        0.24        0.00      2.42 o 
  -2  10   5        0.03        0.00      2.35 o 
  -1  10   5       64.85       60.34      5.28 o 
   0  10   5       26.61       27.26      4.59 o 
   1  10   5        0.63        1.11      3.90 o 
   2  10   5       33.87       31.92      4.45 o 
  -4  11   5      128.71      146.49      8.19 o 
  -3  11   5        5.59        6.67      2.80 o 
  -2  11   5        3.27        4.73      2.74 o 
  -1  11   5        0.89        1.66      4.24 o 
   0  11   5       29.57       21.30      4.95 o 
   1  11   5       65.35       78.87      6.79 o 
  -2  12   5        4.08        3.15      3.93 o 
  -1  12   5        3.74        1.42      4.00 o 
   0 -12   6       28.27       25.67      5.06 o 
   1 -12   6       17.04       17.25      4.99 o 
   2 -12   6        0.10        0.00      2.68 o 
  -2 -11   6        0.47        0.14      3.67 o 
  -1 -11   6        0.00        0.78      3.90 o 
   0 -11   6       99.01      109.34      6.96 o 
   1 -11   6        0.97        0.00      4.42 o 
   2 -11   6       21.17       19.19      3.02 o 
   3 -11   6        1.31        0.97      4.02 o 
  -3 -10   6        0.51        0.00      4.14 o 
  -2 -10   6        9.18        5.70      4.16 o 
  -1 -10   6      166.90      177.32      8.00 o 
   0 -10   6      351.01      382.12     11.07 o 
   1 -10   6      152.79      162.60      5.11 o 
   2 -10   6        9.59        8.98      2.66 o 
   3 -10   6        0.00        0.00      3.88 o 
   4 -10   6        0.37        1.09      3.67 o 
  -4  -9   6       30.00       42.73      5.51 o 
  -3  -9   6        1.45        2.60      4.07 o 
  -2  -9   6       12.33        9.89      4.02 o 
  -1  -9   6       50.80       58.47      5.35 o 
   0  -9   6       72.90       72.88      5.73 o 
   1  -9   6       59.56       60.73      3.45 o 
   2  -9   6      118.82      120.88      4.47 o 
   3  -9   6       40.77       37.06      4.64 o 
   4  -9   6       11.21       10.86      4.09 o 
   5  -9   6       10.61       10.55      4.73 o 
  -4  -8   6       49.29       35.61      4.99 o 
  -3  -8   6       77.55       73.35      5.70 o 
  -2  -8   6      107.88      107.81      6.10 o 
  -1  -8   6        6.44        4.50      3.50 o 
   0  -8   6      256.01      248.60      8.14 o 
   1  -8   6        7.31        7.16      2.33 o 
   2  -8   6      311.16      314.72      6.32 o 
   3  -8   6       31.80       32.25      4.35 o 
   4  -8   6        6.31        3.46      1.76 o 
   5  -8   6        0.00        0.00      1.88 o 
  -5  -7   6        1.04        1.79      2.66 o 
  -4  -7   6        1.06        0.54      3.76 o 
  -3  -7   6       77.78       65.50      5.25 o 
  -2  -7   6       34.35       31.90      4.21 o 
  -1  -7   6       13.45       15.62      3.83 o 
   0  -7   6        2.17        1.71      1.51 o 
   1  -7   6        0.05        0.15      1.11 o 
   2  -7   6       37.30       38.20      1.59 o 
   3  -7   6       85.10       77.43      2.77 o 
   4  -7   6       51.68       50.46      2.68 o 
   5  -7   6       35.24       33.23      2.32 o 
   6  -7   6       16.78       14.42      2.13 o 
  -5  -6   6       42.11       33.20      3.35 o 
  -4  -6   6      232.61      201.47      5.60 o 
  -3  -6   6      222.96      198.72      7.36 o 
  -2  -6   6       29.41       21.08      3.83 o 
  -1  -6   6      583.69      574.62      5.28 o 
   0  -6   6      114.51      114.80      1.84 o 
   1  -6   6       15.70       17.30      1.22 o 
   2  -6   6      279.75      277.08      3.23 o 
   3  -6   6      135.39      145.65      3.52 o 
   4  -6   6        5.87        6.70      1.78 o 
   5  -6   6        0.14        1.58      1.69 o 
   6  -6   6       84.44       62.10      2.95 o 
  -6  -5   6        4.67        0.10      2.70 o 
  -5  -5   6       35.97       21.45      3.13 o 
  -4  -5   6       24.08       29.64      1.84 o 
  -3  -5   6        0.65        0.83      1.41 o 
  -2  -5   6        1.42        3.02      1.37 o 
  -1  -5   6      121.42      118.48      2.23 o 
   0  -5   6      145.39      146.05      1.96 o 
   1  -5   6        3.25        3.69      0.94 o 
   2  -5   6      148.45      146.44      2.40 o 
   3  -5   6        9.44       12.76      1.89 o 
   4  -5   6        6.69        5.30      1.65 o 
   5  -5   6       24.39       26.61      2.20 o 
   6  -5   6        1.27        3.56      1.72 o 
  -6  -4   6        0.05        0.00      2.01 o 
  -5  -4   6       10.81       11.48      1.74 o 
  -4  -4   6        4.52        4.12      1.43 o 
  -3  -4   6        2.46        1.30      1.43 o 
  -2  -4   6        4.44        3.56      1.29 o 
  -1  -4   6      872.25      923.42      6.49 o 
   0  -4   6       65.73       56.49      1.47 o 
   1  -4   6      119.29      124.81      1.87 o 
   2  -4   6      496.76      505.60      4.06 o 
   3  -4   6        2.48        1.63      1.37 o 
   4  -4   6        0.16        0.28      1.58 o 
   5  -4   6        1.36        3.60      1.76 o 
   6  -4   6      133.18      115.69      3.15 o 
  -6  -3   6        4.88        8.31      2.08 o 
  -5  -3   6       14.08       10.73      1.68 o 
  -4  -3   6      257.58      264.98      3.84 o 
  -3  -3   6       62.97       69.99      2.44 o 
  -2  -3   6        2.50        2.10      1.26 o 
  -1  -3   6        6.52        4.56      0.75 o 
   0  -3   6       30.52       28.76      0.94 o 
   1  -3   6      282.12      296.29      2.64 o 
   2  -3   6      289.01      273.05      2.97 o 
   3  -3   6       24.19       26.16      1.59 o 
   4  -3   6        4.35        3.08      1.67 o 
   5  -3   6       10.29       10.52      1.91 o 
   6  -3   6        2.74        2.52      1.69 o 
  -6  -2   6        8.20        8.11      2.19 o 
  -5  -2   6      684.25      671.32      7.54 o 
  -4  -2   6      122.60      117.94      2.72 o 
  -3  -2   6      223.11      206.61      3.74 o 
  -2  -2   6        1.23        2.65      1.21 o 
  -1  -2   6        3.16        3.91      0.77 o 
   0  -2   6        9.19        7.77      0.81 o 
   1  -2   6      499.74      475.19      2.88 o 
   2  -2   6     7192.83     6989.47     35.45 o 
   3  -2   6       50.42       53.74      1.90 o 
   4  -2   6        0.07        0.00      1.61 o 
   5  -2   6       91.81       83.81      2.92 o 
   6  -2   6        1.22        0.92      1.69 o 
  -7  -1   6        0.97        1.32      2.32 o 
  -6  -1   6        8.61        5.47      1.97 o 
  -5  -1   6       17.07       18.67      2.38 o 
  -4  -1   6      120.49      122.14      3.35 o 
  -3  -1   6      113.55      113.42      2.86 o 
  -2  -1   6       99.06       97.83      2.09 o 
  -1  -1   6      108.87      113.43      1.63 o 
   0  -1   6      210.99      223.18      2.19 o 
   1  -1   6      128.35      130.85      1.57 o 
   2  -1   6     1888.05     1980.34     12.35 o 
   3  -1   6        7.11       17.09      1.49 o 
   4  -1   6      182.60      186.36      3.59 o 
   5  -1   6       55.14       56.77      2.61 o 
   6  -1   6        3.53        3.71      1.74 o 
  -7   0   6       32.47       39.67      2.94 o 
  -6   0   6        2.93        2.34      2.19 o 
  -5   0   6      351.98      363.81      7.00 o 
  -4   0   6       25.78       28.85      2.27 o 
  -3   0   6       10.30        7.34      1.38 o 
  -2   0   6      514.23      560.61      4.39 o 
  -1   0   6      392.19      406.70      2.83 o 
   0   0   6     1312.10     1330.43      6.27 o 
   1   0   6      861.46      876.41      3.44 o 
   2   0   6      457.95      472.15      6.23 o 
   3   0   6       44.92       43.24      1.92 o 
   4   0   6      186.21      177.22      3.49 o 
   5   0   6      581.72      539.13      6.22 o 
   6   0   6       50.46       43.20      2.62 o 
  -7   1   6       10.36        8.52      2.25 o 
  -6   1   6      116.15      108.35      3.34 o 
  -5   1   6      483.94      566.68      6.05 o 
  -4   1   6       18.77       18.15      1.81 o 
  -3   1   6       80.41       87.07      2.26 o 
  -2   1   6     1654.54     1721.77      7.57 o 
  -1   1   6      649.33      721.86      3.71 o 
   0   1   6      765.29      811.69      7.58 o 
   1   1   6      213.13      208.43      2.15 o 
   2   1   6       21.63       24.14      2.17 o 
   3   1   6        0.32        1.30      1.58 o 
   4   1   6        0.05        0.37      1.63 o 
   5   1   6      134.83      130.86      3.40 o 
   6   1   6       13.46       13.05      2.08 o 
  -7   2   6        7.16       10.43      2.16 o 
  -6   2   6        6.10        7.41      2.07 o 
  -5   2   6       48.09       46.40      2.65 o 
  -4   2   6       22.13       21.62      2.01 o 
  -3   2   6      477.54      488.49      5.27 o 
  -2   2   6      257.72      274.46      3.68 o 
  -1   2   6      175.75      172.73      1.85 o 
   0   2   6      512.31      507.07      2.91 o 
   1   2   6      530.19      514.34      3.26 o 
   2   2   6        1.74        1.95      1.03 o 
   3   2   6        6.73        5.54      1.60 o 
   4   2   6       59.20       62.25      2.68 o 
   5   2   6       40.99       39.18      2.60 o 
   6   2   6        0.62        0.79      1.70 o 
  -7   3   6        1.87        1.26      2.18 o 
  -6   3   6        4.47        3.02      2.13 o 
  -5   3   6       16.85       18.85      2.14 o 
  -4   3   6        1.66        1.35      1.31 o 
  -3   3   6        3.47        4.82      1.51 o 
  -2   3   6       81.26       89.45      2.34 o 
  -1   3   6       16.23       18.11      0.86 o 
   0   3   6       54.51       47.75      1.27 o 
   1   3   6      600.36      618.14      3.62 o 
   2   3   6       54.46       52.60      1.62 o 
   3   3   6       94.58       97.56      2.82 o 
   4   3   6       17.39       17.46      1.91 o 
   5   3   6        0.07        0.00      1.75 o 
  -7   4   6        0.02        1.03      2.30 o 
  -6   4   6        0.47        0.96      2.16 o 
  -5   4   6       42.16       43.93      2.58 o 
  -4   4   6       34.92       36.95      1.91 o 
  -3   4   6       14.69       16.50      1.46 o 
  -2   4   6      131.50      129.46      2.72 o 
  -1   4   6      195.92      192.51      2.28 o 
   0   4   6       23.38       32.04      3.98 o 
   1   4   6      222.25      227.97      2.57 o 
   2   4   6       75.48       73.77      1.93 o 
   3   4   6        1.61        0.80      3.34 o 
   4   4   6       72.89       74.61      5.75 o 
   5   4   6       94.84      102.41      7.00 o 
  -7   5   6       26.83       35.43      3.15 o 
  -6   5   6      207.20      203.38      4.88 o 
  -5   5   6      252.36      224.18      4.62 o 
  -4   5   6        5.84        7.80      1.51 o 
  -3   5   6     1076.12     1070.34      6.85 o 
  -2   5   6      160.21      152.76      2.96 o 
  -1   5   6      187.22      180.20      2.20 o 
   0   5   6      132.50      139.08      2.63 o 
   1   5   6       77.37       84.37      3.26 o 
   2   5   6        6.90        6.98      2.28 o 
   3   5   6        4.10        2.30      3.69 o 
   4   5   6      570.08      605.61     13.61 o 
   5   5   6        0.50        1.02      4.33 o 
  -6   6   6        1.05        3.60      2.13 o 
  -5   6   6       90.94       85.86      2.72 o 
  -4   6   6       41.65       42.24      2.00 o 
  -3   6   6       76.32       77.69      2.29 o 
  -2   6   6        1.54        0.73      3.08 o 
  -1   6   6      320.97      318.64      8.19 o 
   0   6   6      222.07      216.23      4.39 o 
   1   6   6        2.87        1.90      1.98 o 
   2   6   6       40.44       50.34      3.32 o 
   3   6   6      299.42      313.10      9.54 o 
   4   6   6      174.25      172.76      8.40 o 
  -6   7   6      151.06      157.96      4.39 o 
  -5   7   6       30.74       33.53      2.07 o 
  -4   7   6        2.21        3.19      2.46 o 
  -3   7   6     1774.94     1786.00     25.70 o 
  -2   7   6       12.01       14.77      3.50 o 
  -1   7   6       88.08       81.94      5.13 o 
   0   7   6       85.76       81.68      5.16 o 
   1   7   6       72.07       68.83      3.35 o 
   2   7   6      200.85      212.05      9.49 o 
   3   7   6       61.57       59.82      5.54 o 
   4   7   6      223.09      219.54      9.18 o 
  -6   8   6        0.21        0.45      3.76 o 
  -5   8   6        0.14        0.00      2.42 o 
  -4   8   6        1.06        1.20      2.54 o 
  -3   8   6       36.04       35.31      3.16 o 
  -2   8   6      197.05      195.92      7.31 o 
  -1   8   6       15.42       13.75      3.50 o 
   0   8   6       28.24       26.88      4.47 o 
   1   8   6        3.04        0.00      3.57 o 
   2   8   6       74.05       74.11      3.97 o 
   3   8   6       96.63      106.17      6.53 o 
  -5   9   6        3.04        2.74      2.66 o 
  -4   9   6       64.38       64.80      3.97 o 
  -3   9   6      127.04      112.11      4.56 o 
  -2   9   6        0.07        1.33      3.50 o 
  -1   9   6       47.59       51.80      4.83 o 
   0   9   6      104.72       92.19      6.25 o 
   1   9   6      131.54      127.73      6.98 o 
   2   9   6       42.08       42.15      3.58 o 
   3   9   6        1.47        1.56      4.19 o 
  -5  10   6        1.74        2.27      4.35 o 
  -4  10   6       19.77       17.36      3.17 o 
  -3  10   6       57.80       56.37      3.90 o 
  -2  10   6       17.46       17.23      4.00 o 
  -1  10   6        0.01        2.06      3.81 o 
   0  10   6       22.47       17.91      4.45 o 
   1  10   6       36.39       27.31      5.06 o 
   2  10   6       11.19       16.11      5.28 o 
  -3  11   6       10.20       13.15      3.13 o 
  -2  11   6       18.64       31.16      4.47 o 
  -1  11   6      112.54      109.96      6.89 o 
   0  11   6       35.33       26.34      4.90 o 
  -1 -11   7        2.94        0.83      4.24 o 
   0 -11   7        7.65        7.52      4.59 o 
   1 -11   7        2.72        4.97      4.45 o 
   2 -11   7        1.24        0.00      2.81 o 
   3 -11   7        0.70        2.98      3.76 o 
  -3 -10   7        4.56        2.79      4.24 o 
  -2 -10   7        3.65        3.81      4.38 o 
  -1 -10   7        0.43        0.00      3.81 o 
   0 -10   7      297.98      321.07     10.44 o 
   1 -10   7      256.66      269.84      9.70 o 
   2 -10   7        1.66        2.38      2.60 o 
   3 -10   7        0.32        1.42      3.71 o 
   4 -10   7        0.28        0.73      4.21 o 
  -3  -9   7        7.36        5.23      4.31 o 
  -2  -9   7       19.88       16.85      4.21 o 
  -1  -9   7       20.87       18.86      4.26 o 
   0  -9   7      131.82      128.18      6.93 o 
   1  -9   7      132.77      145.53      4.76 o 
   2  -9   7        5.78        2.94      2.54 o 
   3  -9   7      110.00      113.06      6.79 o 
   4  -9   7        0.69        0.00      4.47 o 
   5  -9   7        4.66        3.05      4.45 o 
  -4  -8   7       22.94       26.97      4.95 o 
  -3  -8   7       20.16       13.18      4.42 o 
  -2  -8   7       45.67       43.47      4.92 o 
  -1  -8   7        0.33        0.33      3.55 o 
   0  -8   7       13.00       11.38      3.93 o 
   1  -8   7        0.35        1.38      2.12 o 
   2  -8   7       42.01       46.56      3.26 o 
   3  -8   7       28.96       30.35      2.82 o 
   4  -8   7        6.16        5.31      1.96 o 
   5  -8   7        3.89        3.69      2.02 o 
  -5  -7   7       18.55       22.27      4.87 o 
  -4  -7   7        0.11        0.59      3.64 o 
  -3  -7   7        3.80        5.39      3.74 o 
  -2  -7   7      198.43      184.42      7.43 o 
  -1  -7   7        2.98        4.95      3.62 o 
   0  -7   7        1.67        2.65      1.57 o 
   1  -7   7       19.26       20.61      1.39 o 
   2  -7   7      118.85      118.53      2.43 o 
   3  -7   7      815.40      787.83      7.88 o 
   4  -7   7       55.05       51.02      2.83 o 
   5  -7   7        3.05        0.52      1.76 o 
  -5  -6   7        0.00        0.00      4.07 o 
  -4  -6   7        0.02        0.09      3.62 o 
  -3  -6   7       44.26       43.35      4.73 o 
  -2  -6   7       27.94       25.10      2.35 o 
  -1  -6   7       86.64       88.13      2.17 o 
   0  -6   7        2.42        3.04      0.98 o 
   1  -6   7        1.60        1.67      1.04 o 
   2  -6   7       59.63       58.78      1.91 o 
   3  -6   7       36.02       33.45      1.92 o 
   4  -6   7        1.18        2.59      1.94 o 
   5  -6   7        2.28        1.82      1.83 o 
   6  -6   7       69.56       71.34      2.79 o 
  -5  -5   7       22.20       26.43      4.73 o 
  -4  -5   7        9.76        7.70      1.80 o 
  -3  -5   7        5.05        5.13      1.59 o 
  -2  -5   7       12.66       12.51      1.22 o 
  -1  -5   7       12.26       16.06      1.36 o 
   0  -5   7      255.08      265.40      2.75 o 
   1  -5   7        1.78        1.51      1.02 o 
   2  -5   7      171.53      163.86      2.67 o 
   3  -5   7       34.14       29.87      1.93 o 
   4  -5   7        1.63        2.36      1.69 o 
   5  -5   7        2.67        1.20      1.78 o 
   6  -5   7       86.51       91.62      3.02 o 
  -6  -4   7        0.70        2.33      2.03 o 
  -5  -4   7        0.32        0.97      1.81 o 
  -4  -4   7       43.30       37.83      2.33 o 
  -3  -4   7       57.62       56.35      2.44 o 
  -2  -4   7        0.84        0.31      1.43 o 
  -1  -4   7        0.31        0.45      0.86 o 
   0  -4   7       15.57       16.37      1.18 o 
   1  -4   7       27.48       25.77      1.26 o 
   2  -4   7      500.68      494.58      4.24 o 
   3  -4   7        2.76        2.17      1.44 o 
   4  -4   7        6.96        6.48      1.80 o 
   5  -4   7        3.93        2.29      1.86 o 
   6  -4   7        0.09        0.65      1.99 o 
  -6  -3   7       40.29       49.09      3.02 o 
  -5  -3   7        4.70        5.80      1.95 o 
  -4  -3   7      482.20      487.78      6.14 o 
  -3  -3   7       23.02       23.52      1.95 o 
  -2  -3   7      232.54      215.12      3.61 o 
  -1  -3   7        0.82        1.94      0.83 o 
   0  -3   7       96.25       92.60      1.83 o 
   1  -3   7      462.36      460.99      3.48 o 
   2  -3   7      547.60      549.69      6.02 o 
   3  -3   7       77.54       75.80      2.22 o 
   4  -3   7       23.21       20.79      1.97 o 
   5  -3   7        7.03        6.58      1.89 o 
   6  -3   7        0.72        0.95      1.97 o 
  -6  -2   7        2.51        3.97      2.25 o 
  -5  -2   7        0.72        0.00      1.85 o 
  -4  -2   7        1.75        2.39      1.78 o 
  -3  -2   7      258.15      248.41      4.16 o 
  -2  -2   7      154.41      141.44      2.57 o 
  -1  -2   7       79.84       82.15      1.58 o 
   0  -2   7        0.93        0.57      0.79 o 
   1  -2   7       54.23       58.04      1.55 o 
   3  -2   7       46.07       42.60      1.92 o 
   4  -2   7       10.47        8.47      1.76 o 
   5  -2   7        0.59        1.24      1.80 o 
   6  -2   7       12.83       14.10      2.17 o 
  -6  -1   7       94.55       97.87      3.78 o 
  -5  -1   7        2.63        3.42      1.96 o 
  -4  -1   7     1779.97     1780.91     18.83 o 
  -3  -1   7      222.58      221.66      4.47 o 
  -2  -1   7       38.35       34.31      1.60 o 
  -1  -1   7       83.31       91.69      1.60 o 
   0  -1   7      181.11      178.93      2.16 o 
   1  -1   7      368.37      371.68      2.73 o 
   2  -1   7        1.03        3.97      1.19 o 
   3  -1   7       10.37       13.46      1.54 o 
   4  -1   7      337.25      321.91      4.71 o 
   5  -1   7        0.14        0.00      1.76 o 
   6  -1   7        0.82        0.00      1.67 o 
  -7   0   7        0.51        3.78      2.35 o 
  -6   0   7      284.60      282.88      7.06 o 
  -5   0   7      107.94      103.54      3.12 o 
  -4   0   7      337.03      330.66      4.50 o 
  -3   0   7      181.45      178.58      3.12 o 
  -2   0   7        0.54        1.02      1.17 o 
  -1   0   7      690.45      736.59      4.37 o 
   0   0   7      251.31      293.50      2.68 o 
   1   0   7       56.72       69.28      3.45 o 
   2   0   7      271.75      269.20      2.77 o 
   3   0   7       11.39        9.64      1.54 o 
   4   0   7       36.12       35.09      2.22 o 
   5   0   7       61.16       54.30      2.64 o 
   6   0   7       27.50       25.49      2.28 o 
  -7   1   7        7.30        8.28      2.11 o 
  -6   1   7       22.16       24.08      2.39 o 
  -5   1   7        0.80        2.10      1.74 o 
  -4   1   7       81.50       80.06      2.61 o 
  -3   1   7        5.68        7.18      1.49 o 
  -2   1   7      267.65      281.88      3.41 o 
  -1   1   7      325.57      344.17      2.83 o 
   0   1   7       42.81       45.71      1.17 o 
   1   1   7      238.07      246.13      2.66 o 
   2   1   7       59.02       70.86      3.06 o 
   3   1   7        7.13        6.62      1.50 o 
   4   1   7      341.76      337.23      5.41 o 
   5   1   7        0.22        0.07      1.77 o 
   6   1   7        8.82        8.20      1.94 o 
  -7   2   7       10.19       13.26      2.40 o 
  -6   2   7      104.62      118.93      3.61 o 
  -5   2   7       89.54       97.26      3.07 o 
  -4   2   7       19.73       17.77      1.87 o 
  -3   2   7      105.75      109.23      2.93 o 
  -2   2   7       27.85       28.21      1.75 o 
  -1   2   7        1.53        2.29      0.75 o 
   0   2   7      109.15      121.47      1.96 o 
   1   2   7        1.54        2.85      0.90 o 
   2   2   7       55.90       58.29      1.58 o 
   3   2   7        1.66        2.21      1.37 o 
   4   2   7       76.43       77.53      2.96 o 
   5   2   7      118.15      119.94      3.43 o 
  -7   3   7        5.01        2.93      2.14 o 
  -6   3   7        7.88        7.48      2.36 o 
  -5   3   7      247.98      214.67      4.63 o 
  -4   3   7        2.46        2.96      1.76 o 
  -3   3   7       22.05       22.19      1.92 o 
  -2   3   7        3.99        4.08      1.34 o 
  -1   3   7       82.38       82.22      1.50 o 
   0   3   7       13.30       15.75      1.06 o 
   1   3   7      415.16      425.56      3.25 o 
   2   3   7      127.75      128.30      2.35 o 
   3   3   7       27.69       27.01      1.79 o 
   4   3   7      114.34      120.76      3.51 o 
   5   3   7        0.01        1.85      4.28 o 
  -7   4   7        4.30        2.04      2.22 o 
  -6   4   7       36.13       41.17      2.82 o 
  -5   4   7       79.36       61.31      3.01 o 
  -4   4   7       11.94       11.50      1.92 o 
  -3   4   7        0.98        0.99      1.53 o 
  -2   4   7       11.34       10.64      1.51 o 
  -1   4   7      486.60      473.49      4.18 o 
   0   4   7       41.19       42.91      1.39 o 
   1   4   7      137.76      145.43      2.28 o 
   2   4   7       99.40      108.06      2.96 o 
   3   4   7       79.33       82.78      3.93 o 
   4   4   7        2.02        4.92      4.09 o 
   5   4   7        0.04        0.43      4.40 o 
  -6   5   7       81.82       87.17      3.60 o 
  -5   5   7       21.43       19.71      2.32 o 
  -4   5   7       47.10       43.36      2.06 o 
  -3   5   7      195.25      197.26      3.79 o 
  -2   5   7       29.86       29.99      1.87 o 
  -1   5   7       74.46       69.76      1.96 o 
   0   5   7       43.20       45.66      2.52 o 
   1   5   7        0.03        0.00      2.08 o 
   2   5   7        0.33        0.00      2.32 o 
   3   5   7        1.00        0.41      2.56 o 
   4   5   7     1136.51     1222.74     19.52 o 
  -6   6   7      267.82      277.84      5.70 o 
  -5   6   7      103.13      117.11      3.15 o 
  -4   6   7        1.28        0.69      1.39 o 
  -3   6   7       83.71       81.91      2.72 o 
  -2   6   7     1989.53     1960.48     20.25 o 
  -1   6   7     1074.77     1084.82     15.05 o 
   0   6   7       89.89       84.28      5.25 o 
   1   6   7        2.32        1.08      2.10 o 
   2   6   7       27.70       27.41      2.93 o 
   3   6   7       80.70       88.73      6.08 o 
   4   6   7       64.86       61.55      6.10 o 
  -6   7   7      102.65      124.14      4.06 o 
  -5   7   7       15.58       16.22      2.97 o 
  -4   7   7       35.15       37.23      3.25 o 
  -3   7   7      121.84      114.95      6.13 o 
  -2   7   7       60.96       64.22      5.06 o 
  -1   7   7       32.59       34.24      4.26 o 
   0   7   7      106.65      104.28      5.89 o 
   1   7   7        0.12        1.63      2.46 o 
   2   7   7       19.48       15.59      2.76 o 
   3   7   7       28.34       26.79      4.57 o 
  -5   8   7       26.39       27.08      3.30 o 
  -4   8   7       56.16       48.67      4.37 o 
  -3   8   7       95.07       98.60      6.01 o 
  -2   8   7      304.97      314.07      9.32 o 
  -1   8   7       41.17       41.29      4.54 o 
   0   8   7       99.31      102.22      6.25 o 
   1   8   7      150.89      142.02      7.43 o 
   2   8   7       84.55       83.92      5.70 o 
   3   8   7       28.04       25.34      4.76 o 
  -5   9   7       20.39       25.78      3.31 o 
  -4   9   7       43.25       47.08      3.79 o 
  -3   9   7       23.50       21.20      4.21 o 
  -2   9   7        4.76        6.91      3.79 o 
  -1   9   7      128.24      131.68      6.93 o 
   0   9   7        1.84        3.69      4.26 o 
   1   9   7       13.12       10.17      4.33 o 
   2   9   7        0.04        0.00      4.71 o 
  -4  10   7        9.15       13.75      3.06 o 
  -3  10   7       17.14       20.78      4.57 o 
  -2  10   7       70.88       76.38      5.80 o 
  -1  10   7        2.76        9.89      4.19 o 
   0  10   7       17.50       18.13      4.90 o 
   1  10   7        0.57        0.57      4.26 o 
  -3  11   7        5.00        4.00      4.26 o 
  -2  11   7        5.56        9.09      4.69 o 
  -1  11   7        5.17        8.66      4.31 o 
  -1 -11   8        4.18        5.75      4.71 o 
   0 -11   8        3.12        3.93      5.04 o 
   1 -11   8      523.96      546.88     14.06 o 
   2 -11   8        2.00        2.93      2.65 o 
  -2 -10   8        1.09        0.00      4.50 o 
  -1 -10   8        1.28        0.00      3.88 o 
   0 -10   8      222.01      253.33      9.82 o 
   1 -10   8        7.45        5.51      4.42 o 
   2 -10   8       72.50       78.81      4.13 o 
   3 -10   8       69.27       70.21      6.32 o 
  -3  -9   8       70.32       55.25      5.70 o 
  -2  -9   8       17.19       18.03      4.54 o 
  -1  -9   8       24.10       23.66      4.61 o 
   0  -9   8       13.38       19.71      4.64 o 
   1  -9   8      502.28      541.87      8.60 o 
   2  -9   8       50.15       49.68      3.55 o 
   3  -9   8       11.02        9.37      3.95 o 
   4  -9   8        8.49        3.17      4.47 o 
  -4  -8   8      116.71      114.55      7.26 o 
  -3  -8   8      117.81      106.81      6.79 o 
  -2  -8   8       24.25       34.05      5.02 o 
  -1  -8   8        0.15        2.93      3.74 o 
   0  -8   8       11.90       11.38      4.09 o 
   1  -8   8        2.57        4.59      2.34 o 
   2  -8   8       12.16       11.24      2.78 o 
   3  -8   8      245.41      237.56      4.80 o 
   4  -8   8        2.03        1.70      1.92 o 
   5  -8   8       17.13       22.06      2.29 o 
  -4  -7   8        4.33        8.66      4.12 o 
  -3  -7   8      508.95      447.26     11.59 o 
  -2  -7   8      265.51      248.60      8.68 o 
  -1  -7   8        6.85        6.32      2.26 o 
   0  -7   8       22.77       21.77      2.61 o 
   1  -7   8        4.29        3.96      1.19 o 
   2  -7   8       15.79       13.82      1.24 o 
   3  -7   8       11.53        9.44      1.72 o 
   4  -7   8       40.23       36.38      2.67 o 
   5  -7   8       10.61       11.14      2.10 o 
  -5  -6   8       20.47       14.91      4.54 o 
  -4  -6   8        2.54        5.58      4.24 o 
  -3  -6   8      343.65      335.88      9.94 o 
  -2  -6   8       35.82       36.34      2.08 o 
  -1  -6   8        9.11        9.95      1.39 o 
   0  -6   8      159.42      164.12      2.45 o 
   1  -6   8       81.39       83.82      1.98 o 
   2  -6   8       91.27       88.04      2.27 o 
   3  -6   8        3.79        2.81      1.46 o 
   4  -6   8        1.88        3.10      1.91 o 
   5  -6   8        0.85        2.62      1.88 o 
  -5  -5   8        0.01        0.07      4.57 o 
  -4  -5   8        4.39        4.99      1.80 o 
  -3  -5   8       97.36       91.70      3.03 o 
  -2  -5   8      108.86      103.87      2.27 o 
  -1  -5   8        5.66        6.24      1.33 o 
   0  -5   8      445.89      456.80      3.75 o 
   1  -5   8       32.56       33.49      1.48 o 
   2  -5   8       37.69       37.00      1.78 o 
   3  -5   8       78.82       74.57      2.58 o 
   4  -5   8        0.59        0.00      1.84 o 
   5  -5   8        7.38        7.07      1.94 o 
  -6  -4   8        0.31        0.95      2.11 o 
  -5  -4   8        2.23        2.36      1.86 o 
  -4  -4   8      113.13      109.50      3.44 o 
  -3  -4   8      164.66      157.02      3.73 o 
  -2  -4   8       26.37       26.01      1.52 o 
  -1  -4   8        7.50        6.31      1.32 o 
   0  -4   8      584.24      590.89      4.52 o 
   1  -4   8       19.44       19.41      1.31 o 
   2  -4   8        0.33        0.00      1.26 o 
   3  -4   8      552.74      528.61      5.75 o 
   4  -4   8        0.08        0.00      1.78 o 
   5  -4   8       34.72       36.19      2.60 o 
   6  -4   8       43.54       43.66      5.24 o 
  -6  -3   8       48.12       57.33      3.25 o 
  -5  -3   8        4.84        3.71      1.94 o 
  -4  -3   8       93.77       92.41      3.24 o 
  -3  -3   8       31.40       28.33      2.17 o 
  -2  -3   8      177.32      171.06      2.44 o 
  -1  -3   8       42.26       41.00      1.36 o 
   0  -3   8       54.91       58.06      1.73 o 
   1  -3   8       45.31       48.21      1.55 o 
   2  -3   8      322.54      320.11      4.40 o 
   3  -3   8      327.77      311.11      4.05 o 
   4  -3   8       32.49       32.72      2.27 o 
   5  -3   8        1.55        0.50      1.87 o 
   6  -3   8        3.25        2.40      1.97 o 
  -6  -2   8       19.58       18.62      2.40 o 
  -5  -2   8       63.78       59.72      3.04 o 
  -4  -2   8     1537.19     1545.50     10.98 o 
  -3  -2   8      407.67      388.12      4.59 o 
  -2  -2   8      109.86      106.49      2.47 o 
  -1  -2   8        0.58        1.61      1.02 o 
   0  -2   8        0.24        0.70      0.89 o 
   1  -2   8      216.89      213.13      2.71 o 
   2  -2   8     1039.29     1035.37      8.22 o 
   3  -2   8     2540.39     2456.27     16.90 o 
   4  -2   8       49.77       48.12      2.49 o 
   5  -2   8       18.45       17.62      2.23 o 
   6  -2   8       23.02       29.25      2.63 o 
  -6  -1   8        3.12        0.95      2.10 o 
  -5  -1   8       14.33       14.62      2.07 o 
  -4  -1   8       31.09       30.30      2.19 o 
  -3  -1   8      903.68      886.86      6.70 o 
  -2  -1   8      654.91      626.35      5.23 o 
  -1  -1   8       65.23       66.88      1.69 o 
   0  -1   8      374.93      388.91      3.31 o 
   1  -1   8      145.38      166.49      2.77 o 
   2  -1   8      100.60      210.79     13.56 o 
   3  -1   8       14.38       23.66      2.07 o 
   4  -1   8       19.06       14.20      2.03 o 
   5  -1   8      159.33      143.69      3.81 o 
   6  -1   8        7.05        5.33      2.10 o 
  -6   0   8       47.21       47.09      2.81 o 
  -5   0   8      180.20      167.81      3.81 o 
  -4   0   8      192.06      199.56      3.77 o 
  -3   0   8      150.70      145.78      3.05 o 
  -2   0   8       14.13       14.68      1.52 o 
  -1   0   8     1150.20     1222.16      7.11 o 
   0   0   8       28.66       35.44      2.78 o 
   1   0   8       30.72       55.78      3.65 o 
   2   0   8      111.16      118.02      2.14 o 
   3   0   8       37.29       44.25      3.19 o 
   4   0   8        7.40        7.82      1.87 o 
   5   0   8      131.29      128.92      3.65 o 
  -6   1   8        8.23        8.14      2.18 o 
  -5   1   8       26.00       24.94      2.15 o 
  -4   1   8      105.26       95.90      2.87 o 
  -3   1   8       77.55       77.70      2.46 o 
  -2   1   8       31.79       36.19      1.79 o 
  -1   1   8      957.86     1001.70      5.94 o 
   0   1   8      305.78      324.03      3.22 o 
   1   1   8       13.43       13.48      1.13 o 
   2   1   8       15.72       16.42      1.28 o 
   3   1   8        5.44        4.41      1.51 o 
   4   1   8       25.48       23.34      2.33 o 
   5   1   8        6.01        6.43      1.85 o 
  -6   2   8      104.09      117.35      4.04 o 
  -5   2   8       94.25       78.99      2.95 o 
  -4   2   8        4.64        3.35      1.72 o 
  -3   2   8        1.01        0.82      1.51 o 
  -2   2   8      309.83      300.19      5.22 o 
  -1   2   8      684.38      694.54      4.36 o 
   0   2   8       12.97       15.22      1.20 o 
   1   2   8       10.32        9.96      1.12 o 
   2   2   8      161.24      166.79      2.45 o 
   3   2   8       28.82       28.50      1.67 o 
   4   2   8        7.62        8.26      1.98 o 
   5   2   8        1.65        1.96      2.08 o 
  -6   3   8       17.86       19.26      2.35 o 
  -5   3   8        2.80        0.41      2.11 o 
  -4   3   8      106.24      106.40      3.37 o 
  -3   3   8       78.83       72.71      2.71 o 
  -2   3   8       87.47       79.28      2.59 o 
  -1   3   8        0.04        0.00      1.16 o 
   0   3   8       86.98       85.36      1.90 o 
   1   3   8      175.75      172.07      2.35 o 
   2   3   8       94.17       97.34      2.28 o 
   3   3   8        1.30        2.21      1.29 o 
   4   3   8       37.43       44.49      3.27 o 
   5   3   8      131.21      131.99      7.86 o 
  -6   4   8        8.71       15.08      2.44 o 
  -5   4   8      341.09      291.86      5.51 o 
  -4   4   8       28.19       27.82      2.24 o 
  -3   4   8       68.71       64.01      2.63 o 
  -2   4   8      158.91      158.83      3.40 o 
  -1   4   8        1.67        2.47      1.22 o 
   0   4   8        0.52        0.23      0.99 o 
   1   4   8      112.30      110.15      2.20 o 
   2   4   8        2.43        2.25      1.64 o 
   3   4   8        4.09        4.86      2.50 o 
   4   4   8       14.28       12.78      4.31 o 
  -6   5   8      124.66      135.57      4.36 o 
  -5   5   8       42.72       39.23      2.66 o 
  -4   5   8        7.47        3.82      1.90 o 
  -3   5   8       75.30       75.72      2.79 o 
  -2   5   8       95.68       99.29      2.18 o 
  -1   5   8      871.87      854.51      5.97 o 
   0   5   8      366.31      361.96      9.02 o 
   1   5   8       49.52       52.89      3.13 o 
   2   5   8        0.91        1.16      2.38 o 
   3   5   8       62.16       62.88      3.90 o 
   4   5   8      350.19      385.72     11.74 o 
  -6   6   8      206.66      235.97      5.41 o 
  -5   6   8      117.35      112.35      3.74 o 
  -4   6   8       79.00       77.92      2.99 o 
  -3   6   8      196.29      192.37      7.62 o 
  -2   6   8      654.83      652.98     12.54 o 
  -1   6   8      230.85      216.39      7.64 o 
   0   6   8       10.44        8.73      3.53 o 
   1   6   8        0.25        0.52      2.21 o 
   2   6   8        5.41        4.29      2.48 o 
   3   6   8       95.73      103.29      4.65 o 
   4   6   8       36.01       45.24      5.68 o 
  -6   7   8        9.62       13.82      2.41 o 
  -5   7   8        8.24        6.44      3.98 o 
  -4   7   8        1.36        0.00      3.71 o 
  -3   7   8        1.68        2.32      3.62 o 
  -2   7   8      123.54      138.02      6.79 o 
  -1   7   8      265.14      263.05      8.64 o 
   0   7   8       30.25       29.91      4.38 o 
   1   7   8        7.03        5.75      4.35 o 
   2   7   8       11.19       11.17      2.77 o 
   3   7   8        1.47        0.17      3.62 o 
  -5   8   8        5.57        7.55      4.76 o 
  -4   8   8       14.96       14.06      4.09 o 
  -3   8   8       44.02       39.82      4.73 o 
  -2   8   8       14.45       15.45      4.00 o 
  -1   8   8      136.00      126.55      6.72 o 
   0   8   8        1.34        3.67      3.90 o 
   1   8   8        1.67        1.70      4.57 o 
   2   8   8        2.09        1.04      4.31 o 
  -4   9   8        0.63        0.00      4.38 o 
  -3   9   8       21.47       21.30      4.28 o 
  -2   9   8        1.44        2.27      3.90 o 
  -1   9   8       38.99       42.17      5.04 o 
   0   9   8       19.65       23.31      4.66 o 
   1   9   8       88.87       82.16      6.72 o 
  -3  10   8       60.69       67.25      5.89 o 
  -2  10   8        5.81        7.43      3.88 o 
  -1  10   8       11.21       12.54      4.40 o 
   0  10   8       49.23       52.65      5.75 o 
  -2 -10   9        0.64        0.00      4.40 o 
  -1 -10   9       45.70       44.34      5.87 o 
   0 -10   9        5.52        7.48      4.54 o 
   1 -10   9      559.82      613.89     14.53 o 
   2 -10   9        1.29        0.00      2.85 o 
   3 -10   9       48.42       46.90      5.89 o 
  -3  -9   9        0.10        1.16      4.61 o 
  -2  -9   9       43.46       36.23      5.09 o 
  -1  -9   9      114.10      107.78      7.07 o 
   0  -9   9      392.79      423.77     11.74 o 
   1  -9   9      241.33      255.91      9.49 o 
   2  -9   9       27.48       32.67      3.35 o 
   3  -9   9        3.18        0.43      4.26 o 
   4  -9   9       25.09       26.38      5.11 o 
  -3  -8   9       17.29       15.48      4.52 o 
  -2  -8   9        6.63        2.60      4.33 o 
  -1  -8   9        9.17       10.62      4.12 o 
   0  -8   9       80.22       87.33      4.16 o 
   1  -8   9        2.87        4.03      2.40 o 
   2  -8   9       90.09       95.50      4.32 o 
   3  -8   9        0.32        0.43      1.44 o 
   4  -8   9      240.23      226.29      5.22 o 
  -4  -7   9       15.82       16.28      4.83 o 
  -3  -7   9       12.46        8.40      4.21 o 
  -2  -7   9       10.65       10.72      4.24 o 
  -1  -7   9        9.47        9.93      2.39 o 
   0  -7   9       13.48       14.84      1.59 o 
   1  -7   9        3.78        3.65      1.12 o 
   2  -7   9       37.34       35.82      1.81 o 
   3  -7   9      188.17      182.06      3.79 o 
   4  -7   9       62.00       62.40      3.21 o 
  -5  -6   9       45.40       60.01      6.44 o 
  -4  -6   9       72.14       60.91      5.82 o 
  -3  -6   9       12.16        9.13      4.09 o 
  -2  -6   9       44.40       41.60      1.94 o 
  -1  -6   9       52.31       55.80      2.12 o 
   0  -6   9      572.51      582.56      5.03 o 
   1  -6   9       11.24       11.21      1.33 o 
   2  -6   9       37.58       35.62      1.79 o 
   3  -6   9       32.93       32.19      2.19 o 
   4  -6   9       10.87       10.89      2.09 o 
   5  -6   9        2.87        4.81      1.96 o 
  -5  -5   9        0.76        0.85      4.61 o 
  -4  -5   9       15.32       15.62      2.21 o 
  -3  -5   9        5.14        5.58      1.37 o 
  -2  -5   9       31.53       30.72      1.83 o 
  -1  -5   9       11.48        9.68      1.50 o 
   0  -5   9       15.19       14.53      1.34 o 
   1  -5   9       69.94       66.06      1.91 o 
   2  -5   9      196.21      201.54      3.69 o 
   3  -5   9       44.50       45.49      2.33 o 
   4  -5   9       28.84       32.76      2.45 o 
   5  -5   9       18.07       22.92      2.44 o 
  -5  -4   9       47.60       52.46      2.98 o 
  -4  -4   9      132.37      124.13      3.72 o 
  -3  -4   9      174.83      172.70      3.99 o 
  -2  -4   9        7.92        8.10      1.34 o 
  -1  -4   9        0.49        0.14      1.29 o 
   0  -4   9       45.37       48.77      1.81 o 
   1  -4   9        0.00        0.04      1.13 o 
   2  -4   9      200.11      206.70      3.75 o 
   3  -4   9      626.13      591.18      6.44 o 
   4  -4   9        6.81        6.36      2.00 o 
   5  -4   9        2.44        4.56      2.09 o 
  -6  -3   9       55.09       64.15      3.44 o 
  -5  -3   9       35.91       36.23      2.76 o 
  -4  -3   9      101.59      103.53      3.50 o 
  -3  -3   9        0.80        0.78      1.58 o 
  -2  -3   9       19.94       19.30      1.36 o 
  -1  -3   9       53.55       45.43      1.73 o 
   0  -3   9       61.35       54.37      1.84 o 
   1  -3   9        0.01        0.92      1.34 o 
   2  -3   9      535.40      523.44      5.02 o 
   3  -3   9       96.55       94.89      2.70 o 
   4  -3   9        0.40        0.08      1.87 o 
   5  -3   9      128.43      126.40      3.89 o 
  -6  -2   9       15.47       19.52      2.43 o 
  -5  -2   9       44.18       47.11      2.61 o 
  -4  -2   9     1124.83     1110.40      8.42 o 
  -3  -2   9     1369.37     1340.53      8.57 o 
  -2  -2   9      351.93      336.47      3.43 o 
  -1  -2   9        0.66        1.51      1.14 o 
   0  -2   9       20.69       20.24      1.52 o 
   1  -2   9       79.61       77.71      2.40 o 
   2  -2   9     1808.09     1747.87     11.03 o 
   3  -2   9       58.31       58.81      2.32 o 
   4  -2   9        2.53        2.47      1.88 o 
   5  -2   9        0.10        0.82      1.95 o 
  -6  -1   9       14.11       10.27      2.33 o 
  -5  -1   9       37.20       37.92      2.53 o 
  -4  -1   9       30.53       28.70      2.21 o 
  -3  -1   9       98.16      104.06      2.86 o 
  -2  -1   9      110.82      113.80      2.20 o 
  -1  -1   9      221.90      209.88      2.83 o 
   0  -1   9        4.21        5.24      1.12 o 
   1  -1   9       19.52       27.95      3.23 o 
   2  -1   9       84.75       90.06      2.45 o 
   3  -1   9       42.56       41.75      2.29 o 
   4  -1   9        4.62        5.11      1.96 o 
   5  -1   9       35.08       34.26      2.58 o 
  -6   0   9       34.82       35.57      2.55 o 
  -5   0   9       13.51       12.67      2.07 o 
  -4   0   9      195.23      186.38      3.77 o 
  -3   0   9       43.69       40.03      2.18 o 
  -2   0   9      373.19      372.03      3.54 o 
  -1   0   9      406.32      435.03      3.91 o 
   0   0   9       66.60       76.79      2.17 o 
   1   0   9      109.16      105.89      2.04 o 
   2   0   9      164.38      166.51      2.95 o 
   3   0   9       32.00       33.93      2.14 o 
   4   0   9       16.36       15.56      2.15 o 
   5   0   9       67.04       64.81      3.03 o 
  -6   1   9       28.90       25.72      2.50 o 
  -5   1   9      113.71      106.67      3.33 o 
  -4   1   9       59.43       63.81      2.62 o 
  -3   1   9       62.18       61.02      2.40 o 
  -2   1   9       63.33       69.88      1.86 o 
  -1   1   9      354.72      374.03      3.67 o 
   0   1   9       14.12       15.56      1.33 o 
   1   1   9        4.69        4.83      1.15 o 
   2   1   9      365.63      362.71      3.62 o 
   3   1   9        7.52        7.93      1.64 o 
   4   1   9        2.91        4.90      1.98 o 
   5   1   9        9.20        9.30      2.18 o 
  -6   2   9        0.89        3.65      2.05 o 
  -5   2   9       18.73       15.18      2.13 o 
  -4   2   9       21.60       23.34      2.10 o 
  -3   2   9       45.99       41.61      2.14 o 
  -2   2   9       81.65       89.43      2.01 o 
  -1   2   9        5.32        4.64      1.38 o 
   0   2   9        2.78        3.31      1.17 o 
   1   2   9        0.01        0.34      1.10 o 
   2   2   9      402.12      404.67      3.82 o 
   3   2   9       19.97       19.80      1.60 o 
   4   2   9       22.98       22.34      2.29 o 
   5   2   9       48.30       49.00      3.49 o 
  -6   3   9        0.30        0.00      2.14 o 
  -5   3   9       64.45       51.80      2.64 o 
  -4   3   9       95.71       83.76      2.84 o 
  -3   3   9       23.45       24.43      1.93 o 
  -2   3   9      105.49      100.48      2.11 o 
  -1   3   9        2.98        3.09      1.27 o 
   0   3   9        0.04        0.20      1.14 o 
   1   3   9       16.08       13.60      1.25 o 
   2   3   9      639.30      647.93      5.28 o 
   3   3   9       19.86       18.82      1.67 o 
   4   3   9       14.75       16.17      2.71 o 
  -6   4   9       16.11       20.50      2.39 o 
  -5   4   9        1.14        2.15      2.11 o 
  -4   4   9      447.18      430.06      6.22 o 
  -3   4   9      103.93       94.37      3.11 o 
  -2   4   9       33.95       32.64      1.63 o 
  -1   4   9      124.77      116.36      2.63 o 
   0   4   9        8.33        9.20      1.38 o 
   1   4   9       63.33       55.77      1.85 o 
   2   4   9      107.97      114.92      4.37 o 
   3   4   9       27.20       27.24      3.22 o 
   4   4   9      154.10      167.93      8.38 o 
  -6   5   9      167.57      155.83      4.64 o 
  -5   5   9       53.06       58.21      3.08 o 
  -4   5   9       10.83       11.80      1.99 o 
  -3   5   9       72.90       74.86      2.87 o 
  -2   5   9     2110.88     2111.91      9.10 o 
  -1   5   9      189.39      182.83      3.16 o 
   0   5   9      143.70      140.32      6.44 o 
   1   5   9        0.00        0.85      2.18 o 
   2   5   9       14.61       14.07      2.78 o 
   3   5   9        8.87        9.12      2.81 o 
   4   5   9        3.09        2.74      4.07 o 
  -6   6   9       34.44       39.70      3.10 o 
  -5   6   9        0.19        1.20      2.01 o 
  -4   6   9       12.45       12.57      1.94 o 
  -3   6   9       26.63       24.42      4.19 o 
  -2   6   9      171.16      170.65      7.34 o 
  -1   6   9      863.53      835.65     14.50 o 
   0   6   9      139.60      146.09      6.86 o 
   1   6   9       24.58       20.61      4.28 o 
   2   6   9       19.69       19.25      2.85 o 
   3   6   9      123.79      128.96      5.21 o 
  -5   7   9       42.64       54.87      5.84 o 
  -4   7   9        0.82        2.82      4.07 o 
  -3   7   9      121.61      111.24      6.51 o 
  -2   7   9      353.28      351.95     10.25 o 
  -1   7   9       34.03       27.59      4.28 o 
   0   7   9       55.84       59.08      5.44 o 
   1   7   9      115.16      124.96      7.22 o 
   2   7   9        0.01        2.34      2.86 o 
  -5   8   9        1.86        8.12      4.50 o 
  -4   8   9       17.57       19.83      4.83 o 
  -3   8   9        0.00        0.00      3.64 o 
  -2   8   9       12.69        8.80      3.95 o 
  -1   8   9        8.14        3.53      3.90 o 
   0   8   9        4.60        3.95      4.33 o 
   1   8   9       40.71       39.02      5.49 o 
   2   8   9       31.85       25.98      5.66 o 
  -4   9   9        7.80        8.23      4.16 o 
  -3   9   9       32.11       35.52      4.95 o 
  -2   9   9        6.76       12.99      4.00 o 
  -1   9   9        3.98        2.96      4.07 o 
   0   9   9      126.10      111.76      7.50 o 
   1   9   9       20.69       18.88      4.97 o 
  -2  10   9       16.96       13.56      4.71 o 
  -1  10   9       65.79       69.85      6.48 o 
  -1 -10  10        3.56        2.77      4.59 o 
   0 -10  10       99.03      112.75      7.67 o 
   1 -10  10      170.04      199.76      9.42 o 
   2 -10  10      103.84      100.61      5.02 o 
  -2  -9  10       39.17       37.93      5.61 o 
  -1  -9  10       49.84       51.51      6.13 o 
   0  -9  10       70.28       75.70      6.29 o 
   1  -9  10        3.88        7.26      4.40 o 
   2  -9  10       23.38       25.80      3.38 o 
   3  -9  10       49.18       46.50      5.77 o 
  -3  -8  10       36.96       33.20      5.42 o 
  -2  -8  10       47.79       44.27      5.63 o 
  -1  -8  10       11.46       11.57      4.21 o 
   0  -8  10      177.85      196.90      5.57 o 
   1  -8  10        2.43        2.82      2.65 o 
   2  -8  10        0.19        1.15      1.61 o 
   3  -8  10        2.74        4.80      1.68 o 
  -4  -7  10        1.87        0.80      4.40 o 
  -3  -7  10       34.64       28.02      5.18 o 
  -2  -7  10      235.93      242.68      9.25 o 
  -1  -7  10       10.15       10.19      2.56 o 
   0  -7  10        2.33        2.81      1.38 o 
   1  -7  10        4.39        4.24      1.27 o 
   2  -7  10        7.12        6.55      1.50 o 
   3  -7  10       18.74       17.46      1.96 o 
   4  -7  10       42.85       42.25      3.08 o 
  -4  -6  10       11.67       15.05      4.54 o 
  -3  -6  10       14.66       13.42      4.38 o 
  -2  -6  10        5.90        4.59      1.49 o 
  -1  -6  10        0.28        0.00      1.46 o 
   0  -6  10        2.29        2.07      1.27 o 
   1  -6  10        0.08        0.87      1.21 o 
   2  -6  10       12.34       14.30      1.79 o 
   3  -6  10        9.67        9.87      1.80 o 
   4  -6  10       18.27       12.86      2.19 o 
  -5  -5  10       96.60      103.88      3.96 o 
  -4  -5  10       35.09       32.31      2.65 o 
  -3  -5  10       16.40       14.04      1.55 o 
  -2  -5  10        0.52        0.50      1.46 o 
  -1  -5  10       84.34       83.17      2.68 o 
   0  -5  10      107.38      105.29      2.28 o 
   1  -5  10      241.50      239.63      3.22 o 
   2  -5  10      104.34      102.36      2.99 o 
   3  -5  10      174.22      160.15      3.79 o 
   4  -5  10        5.23        5.56      2.13 o 
  -5  -4  10        0.37        0.33      2.08 o 
  -4  -4  10        9.92        9.88      1.84 o 
  -3  -4  10        1.32        1.06      1.47 o 
  -2  -4  10        0.38        0.76      1.52 o 
  -1  -4  10       10.16        9.11      1.53 o 
   0  -4  10      198.40      184.36      3.03 o 
   1  -4  10       42.31       40.48      1.94 o 
   2  -4  10       23.13       21.96      1.92 o 
   3  -4  10       30.75       31.36      2.04 o 
   4  -4  10      101.06      106.19      3.58 o 
   5  -4  10       83.99       90.49      3.57 o 
  -5  -3  10      303.39      325.45      5.37 o 
  -4  -3  10        0.02        0.00      1.80 o 
  -3  -3  10      216.00      227.51      3.98 o 
  -2  -3  10      115.10      117.15      2.63 o 
  -1  -3  10       59.45       56.34      2.17 o 
   0  -3  10       36.97       31.55      1.68 o 
   1  -3  10       42.49       41.49      1.94 o 
   2  -3  10       61.60       61.97      2.27 o 
   3  -3  10     1229.13     1144.40      8.10 o 
   4  -3  10       76.57       63.66      2.91 o 
   5  -3  10       51.83       49.49      2.95 o 
  -6  -2  10        1.81        0.00      2.08 o 
  -5  -2  10       23.06       21.19      2.26 o 
  -4  -2  10       43.02       38.51      2.35 o 
  -3  -2  10     1068.56     1066.05      9.19 o 
  -2  -2  10       37.20       37.21      1.65 o 
  -1  -2  10       15.01       14.59      1.59 o 
   0  -2  10       28.65       25.96      2.10 o 
   1  -2  10       17.49       18.87      1.78 o 
   2  -2  10       27.18       28.04      1.86 o 
   3  -2  10      370.38      337.98      4.59 o 
   4  -2  10        0.68        1.37      1.92 o 
   5  -2  10       13.61       10.89      2.36 o 
  -6  -1  10        0.77        0.78      1.97 o 
  -5  -1  10        3.47        3.72      1.94 o 
  -4  -1  10      378.09      370.11      5.25 o 
  -3  -1  10       16.62       17.84      1.95 o 
  -2  -1  10       80.51       79.64      2.03 o 
  -1  -1  10      138.72      136.10      2.63 o 
   0  -1  10       41.30       39.94      2.33 o 
   1  -1  10      121.84      111.28      2.87 o 
   2  -1  10      282.80      279.91      3.87 o 
   3  -1  10       24.31       30.20      2.51 o 
   4  -1  10        0.45        0.90      2.05 o 
   5  -1  10       19.15       18.99      2.48 o 
  -6   0  10        2.14        0.28      2.08 o 
  -5   0  10        3.45        2.51      1.91 o 
  -4   0  10       19.80       20.40      2.11 o 
  -3   0  10      228.73      227.04      3.96 o 
  -2   0  10        0.00        0.85      1.24 o 
  -1   0  10       13.31       26.78      3.16 o 
   0   0  10       67.92       69.41      2.24 o 
   1   0  10        7.25        6.96      1.44 o 
   2   0  10       48.97       49.44      2.02 o 
   3   0  10       22.29       20.66      1.96 o 
   4   0  10        0.98        0.29      1.95 o 
   5   0  10        4.35        3.96      2.03 o 
  -6   1  10        0.84        0.44      2.07 o 
  -5   1  10        1.99        1.26      1.95 o 
  -4   1  10       31.07       28.59      2.30 o 
  -3   1  10       32.98       32.14      2.14 o 
  -2   1  10       41.45       44.64      1.73 o 
  -1   1  10        0.67        3.64      1.48 o 
   0   1  10        2.13        4.53      1.35 o 
   1   1  10       28.64       27.62      1.51 o 
   2   1  10       75.88       77.38      2.25 o 
   3   1  10        1.68        3.88      1.68 o 
   4   1  10        3.34        2.32      2.04 o 
  -6   2  10        0.01        0.17      2.26 o 
  -5   2  10        1.81        1.79      1.96 o 
  -4   2  10       78.02       67.06      2.75 o 
  -3   2  10      119.59      119.88      3.09 o 
  -2   2  10       20.89       18.65      1.45 o 
  -1   2  10        9.18       12.32      1.58 o 
   0   2  10       39.89       35.42      1.67 o 
   1   2  10        2.39        2.32      1.16 o 
   2   2  10       20.71       20.36      1.44 o 
   3   2  10       18.50       17.01      1.91 o 
   4   2  10       38.89       38.93      2.80 o 
  -6   3  10        1.32        0.32      2.23 o 
  -5   3  10        3.10        4.06      1.99 o 
  -4   3  10      350.66      327.48      4.97 o 
  -3   3  10      212.77      195.34      3.73 o 
  -2   3  10        2.87        3.68      1.30 o 
  -1   3  10        0.81        1.09      1.34 o 
   0   3  10       10.38        8.57      1.52 o 
   1   3  10      207.51      183.13      2.73 o 
   2   3  10      214.07      210.39      3.36 o 
   3   3  10       13.73       14.55      1.56 o 
   4   3  10       26.54       29.74      5.02 o 
  -6   4  10       11.46       12.85      2.33 o 
  -5   4  10        0.62        0.38      2.05 o 
  -4   4  10        1.08        0.54      1.77 o 
  -3   4  10      130.89      128.27      3.19 o 
  -2   4  10       60.02       59.14      2.04 o 
  -1   4  10       52.38       53.05      2.13 o 
   0   4  10        0.41        0.36      1.30 o 
   1   4  10       11.68        9.26      1.31 o 
   2   4  10       11.69       13.62      2.75 o 
   3   4  10        0.92        0.00      2.76 o 
   4   4  10        8.42        6.60      4.31 o 
  -5   5  10        1.40        0.12      2.03 o 
  -4   5  10      122.57      124.72      3.84 o 
  -3   5  10       41.62       40.59      2.54 o 
  -2   5  10        4.86        5.41      1.48 o 
  -1   5  10       13.89       16.28      2.49 o 
   0   5  10        1.42        2.25      3.67 o 
   1   5  10       84.48       91.43      6.15 o 
   2   5  10       56.19       56.70      3.70 o 
   3   5  10        0.16        0.00      2.84 o 
  -5   6  10        4.59        3.36      2.19 o 
  -4   6  10       40.07       38.12      2.61 o 
  -3   6  10        0.33        2.18      4.00 o 
  -2   6  10        7.40        4.54      4.07 o 
  -1   6  10      179.77      186.79      7.88 o 
   0   6  10        0.37        0.00      4.09 o 
   1   6  10       23.25       23.31      4.64 o 
   2   6  10        1.23        0.00      2.60 o 
   3   6  10       11.55       10.95      3.18 o 
  -5   7  10        1.18        0.09      4.14 o 
  -4   7  10       28.76       32.49      5.35 o 
  -3   7  10        0.01        1.54      3.69 o 
  -2   7  10       28.31       29.81      4.59 o 
  -1   7  10       21.01       17.18      4.31 o 
   0   7  10        2.17        5.11      4.16 o 
   1   7  10       22.49       22.64      4.97 o 
   2   7  10       20.90       19.24      5.28 o 
  -4   8  10        1.86        0.00      4.24 o 
  -3   8  10        2.18        6.41      4.33 o 
  -2   8  10        4.97        2.89      3.69 o 
  -1   8  10        0.76        0.00      3.79 o 
   0   8  10        6.75        8.02      4.50 o 
   1   8  10       73.00       80.45      6.96 o 
  -3   9  10        3.11        2.65      3.90 o 
  -2   9  10       21.29       23.76      4.47 o 
  -1   9  10        1.73        0.00      4.73 o 
   0   9  10        1.73        4.76      4.66 o 
  -1  -9  11        0.12        1.66      4.50 o 
   0  -9  11       13.69       11.69      4.71 o 
   1  -9  11       74.15       89.02      6.86 o 
   2  -9  11        8.00       10.31      3.03 o 
  -2  -8  11      142.50      150.09      8.33 o 
  -1  -8  11       46.75       48.74      5.77 o 
   0  -8  11       66.87       71.07      4.09 o 
   1  -8  11      152.76      170.30      8.00 o 
   2  -8  11        5.42        4.65      2.04 o 
   3  -8  11        7.43        9.17      2.00 o 
  -3  -7  11       55.28       59.89      6.44 o 
  -2  -7  11        0.34        0.00      4.21 o 
  -1  -7  11       15.62       14.74      2.80 o 
   0  -7  11        2.47        1.63      1.42 o 
   1  -7  11      101.77       99.76      2.47 o 
   2  -7  11        7.05        6.99      1.72 o 
   3  -7  11       19.08       22.55      2.16 o 
  -4  -6  11        0.00        3.34      4.47 o 
  -3  -6  11        0.01        0.00      1.88 o 
  -2  -6  11       15.66       15.07      1.82 o 
  -1  -6  11        4.24        4.75      1.56 o 
   0  -6  11       47.50       47.91      2.06 o 
   1  -6  11      155.72      156.39      3.20 o 
   2  -6  11       17.42       19.91      2.11 o 
   3  -6  11       20.79       17.49      2.13 o 
   4  -6  11       73.02       68.66      3.25 o 
  -4  -5  11        0.01        0.03      1.58 o 
  -3  -5  11        6.29        4.21      1.42 o 
  -2  -5  11        2.35        1.07      1.54 o 
  -1  -5  11        6.33        5.19      1.61 o 
   0  -5  11        0.01        0.18      1.37 o 
   1  -5  11      102.20      104.35      2.72 o 
   2  -5  11       21.43       20.51      2.03 o 
   3  -5  11      163.75      153.42      3.88 o 
   4  -5  11       13.50       20.82      2.44 o 
  -5  -4  11       93.49      109.21      3.60 o 
  -4  -4  11      217.69      220.22      5.08 o 
  -3  -4  11      920.96      920.20      7.16 o 
  -2  -4  11       69.17       67.89      2.58 o 
  -1  -4  11      193.46      181.03      3.55 o 
   0  -4  11      271.73      259.55      3.38 o 
   1  -4  11        1.69        3.10      1.45 o 
   2  -4  11       29.51       26.16      1.93 o 
   3  -4  11        0.82        0.72      1.71 o 
   4  -4  11      549.79      525.25      6.26 o 
  -5  -3  11        4.66        5.39      2.08 o 
  -4  -3  11        2.31        2.61      1.93 o 
  -3  -3  11      175.19      180.77      3.44 o 
  -2  -3  11      122.10      121.44      3.11 o 
  -1  -3  11       17.40       17.91      1.71 o 
   0  -3  11        0.31        0.65      1.50 o 
   1  -3  11       54.16       54.32      2.20 o 
   2  -3  11        1.15        1.68      1.59 o 
   3  -3  11       73.77       66.07      2.62 o 
   4  -3  11        6.06       10.58      2.09 o 
  -5  -2  11        0.06        0.07      1.92 o 
  -4  -2  11       85.74       87.63      3.08 o 
  -3  -2  11     1698.41     1710.19      8.57 o 
  -2  -2  11        0.23        0.70      1.57 o 
  -1  -2  11        4.91        2.79      1.55 o 
   0  -2  11      203.23      196.49      4.26 o 
   1  -2  11       13.63       13.53      1.82 o 
   2  -2  11      143.31      134.05      2.82 o 
   3  -2  11       37.84       35.63      2.21 o 
   4  -2  11      187.60      172.46      3.86 o 
  -5  -1  11       17.22       21.05      2.33 o 
  -4  -1  11        1.58        1.30      1.85 o 
  -3  -1  11       77.58       73.74      2.24 o 
  -2  -1  11       11.77       10.69      1.36 o 
  -1  -1  11       30.58       28.92      2.29 o 
   0  -1  11       35.36       38.27      2.44 o 
   1  -1  11       50.07       48.54      2.06 o 
   2  -1  11       13.97       13.08      1.67 o 
   3  -1  11      217.41      206.56      4.24 o 
   4  -1  11        7.34        7.29      1.98 o 
  -5   0  11        7.59       11.40      2.30 o 
  -4   0  11       12.51       12.11      2.07 o 
  -3   0  11       13.38       16.28      1.56 o 
  -2   0  11       51.79       53.25      1.85 o 
  -1   0  11       87.13       79.96      2.51 o 
   0   0  11      337.08      344.70      5.45 o 
   1   0  11        1.49        0.88      1.41 o 
   2   0  11        2.56        2.03      1.45 o 
   3   0  11       15.36       17.11      2.01 o 
   4   0  11        9.42        8.40      2.16 o 
  -5   1  11        0.28        0.09      2.13 o 
  -4   1  11       13.70       14.46      2.14 o 
  -3   1  11       53.46       49.57      2.40 o 
  -2   1  11        7.10        9.39      1.37 o 
  -1   1  11       78.94       88.59      2.63 o 
   0   1  11      216.70      238.79      3.42 o 
   1   1  11        0.50        0.40      1.40 o 
   2   1  11        1.08        0.93      1.38 o 
   3   1  11       32.65       37.12      2.36 o 
   4   1  11        1.46        2.61      2.06 o 
  -5   2  11       23.63       24.92      2.55 o 
  -4   2  11      198.00      181.71      4.03 o 
  -3   2  11       61.16       55.72      2.23 o 
  -2   2  11        6.47        6.63      1.45 o 
  -1   2  11       19.83       13.66      1.64 o 
   0   2  11        8.73        9.55      1.39 o 
   1   2  11       54.72       50.28      1.81 o 
   2   2  11       92.79       90.17      2.52 o 
   3   2  11      229.21      232.59      4.40 o 
   4   2  11        0.11        0.00      2.10 o 
  -5   3  11       25.31       28.67      2.55 o 
  -4   3  11      321.82      301.45      4.99 o 
  -3   3  11      237.66      224.72      3.32 o 
  -2   3  11       67.84       68.46      2.53 o 
  -1   3  11      141.81      145.88      3.20 o 
   0   3  11        5.62        4.20      1.56 o 
   1   3  11      133.19      128.52      2.74 o 
   2   3  11        1.17        1.34      1.36 o 
   3   3  11       14.46       14.38      2.81 o 
  -5   4  11        8.86        5.95      2.10 o 
  -4   4  11        8.39        6.44      2.03 o 
  -3   4  11      195.33      186.75      3.40 o 
  -2   4  11       17.07       17.36      1.79 o 
  -1   4  11      473.49      490.94      5.50 o 
   0   4  11        0.26        0.31      1.42 o 
   1   4  11      110.82       93.15      3.93 o 
   2   4  11       32.77       32.66      3.25 o 
   3   4  11        3.14        3.73      2.75 o 
  -5   5  11        1.39        2.73      2.20 o 
  -4   5  11       43.61       39.53      2.47 o 
  -3   5  11       87.91       83.92      2.49 o 
  -2   5  11        3.24        3.91      1.66 o 
  -1   5  11      827.08      833.83     15.26 o 
   0   5  11        0.10        0.31      3.81 o 
   1   5  11        9.29        6.13      3.93 o 
   2   5  11       16.82       18.24      3.13 o 
  -4   6  11        2.96        4.21      4.50 o 
  -3   6  11        8.23        9.54      4.31 o 
  -2   6  11      410.94      420.64     11.71 o 
  -1   6  11       18.48       19.14      4.92 o 
   0   6  11       75.04       68.34      5.96 o 
   1   6  11        6.19        7.19      4.47 o 
   2   6  11        0.02        0.00      4.71 o 
  -4   7  11        1.29        4.33      4.45 o 
  -3   7  11        0.62        1.09      3.88 o 
  -2   7  11       19.78       18.91      4.87 o 
  -1   7  11       16.50        7.95      4.24 o 
   0   7  11        6.47        6.41      4.28 o 
   1   7  11        2.48        3.74      4.57 o 
  -3   8  11        0.60        2.51      4.28 o 
  -2   8  11        5.63        3.71      4.35 o 
  -1   8  11        0.02        1.66      4.14 o 
   0   8  11        4.72        4.92      5.18 o 
  -1  -8  12       17.92       24.11      5.23 o 
   0  -8  12       40.24       42.37      4.55 o 
   1  -8  12       69.26       69.97      5.87 o 
   2  -8  12        6.30        5.71      1.75 o 
  -2  -7  12        8.96        3.83      4.33 o 
  -1  -7  12        0.61        1.25      1.74 o 
   0  -7  12        2.46        1.77      1.55 o 
   1  -7  12        3.75        2.43      1.78 o 
   2  -7  12       38.48       44.53      2.64 o 
  -3  -6  12        0.73        0.27      2.10 o 
  -2  -6  12        1.61        2.14      1.77 o 
  -1  -6  12        1.07        1.13      1.64 o 
   0  -6  12       13.75       13.25      1.70 o 
   1  -6  12      127.16      126.87      3.10 o 
   2  -6  12       14.92       10.99      1.96 o 
   3  -6  12        3.68        5.16      1.92 o 
  -4  -5  12        0.19        0.09      1.68 o 
  -3  -5  12       31.78       30.71      2.17 o 
  -2  -5  12        3.02        1.67      1.71 o 
  -1  -5  12      116.95      112.41      3.17 o 
   0  -5  12      156.91      160.08      3.70 o 
   1  -5  12      140.43      131.14      3.15 o 
   2  -5  12        9.37        8.37      1.97 o 
   3  -5  12      142.81      142.93      4.00 o 
  -4  -4  12        0.65        0.49      1.71 o 
  -3  -4  12      224.52      226.96      3.97 o 
  -2  -4  12      121.50      124.58      3.31 o 
  -1  -4  12        4.33        3.18      1.73 o 
   0  -4  12       16.38       17.79      1.80 o 
   1  -4  12        0.37        0.40      1.52 o 
   2  -4  12        8.92        9.66      1.73 o 
   3  -4  12       42.02       41.65      2.51 o 
  -4  -3  12        0.99        1.38      1.71 o 
  -3  -3  12      233.28      234.41      3.97 o 
  -2  -3  12      174.22      180.98      3.84 o 
  -1  -3  12      272.83      255.31      4.27 o 
   0  -3  12       29.24       27.58      2.12 o 
   1  -3  12        3.38        2.68      1.62 o 
   2  -3  12       39.46       35.34      2.15 o 
   3  -3  12        4.97        5.68      1.89 o 
   4  -3  12      152.14      122.52      3.54 o 
  -5  -2  12        1.37        1.50      2.00 o 
  -4  -2  12       58.77       50.82      2.70 o 
  -3  -2  12        0.02        1.12      1.68 o 
  -2  -2  12        6.89        6.24      1.69 o 
  -1  -2  12       13.49       12.81      2.14 o 
   0  -2  12       15.96       15.56      2.12 o 
   1  -2  12        0.14        0.00      1.64 o 
   2  -2  12        1.47        0.49      1.59 o 
   3  -2  12      145.18      138.47      3.53 o 
   4  -2  12        4.91        6.21      2.06 o 
  -5  -1  12        0.03        1.15      2.10 o 
  -4  -1  12        0.30        0.53      1.87 o 
  -3  -1  12       17.22       17.13      1.58 o 
  -2  -1  12        0.12        1.08      1.55 o 
  -1  -1  12      138.35      141.59      3.92 o 
   0  -1  12      298.73      283.28      5.32 o 
   1  -1  12       14.77       13.45      1.73 o 
   2  -1  12        2.27        0.96      1.64 o 
   3  -1  12        3.92        4.63      1.84 o 
   4  -1  12        0.76        1.59      1.98 o 
  -5   0  12       19.85       22.11      2.60 o 
  -4   0  12        2.40        3.88      1.78 o 
  -3   0  12        7.03        6.01      1.50 o 
  -2   0  12       12.05       11.99      1.83 o 
  -1   0  12       49.72       55.62      2.90 o 
   0   0  12        2.80        7.73      1.78 o 
   1   0  12        3.16        2.76      1.44 o 
   2   0  12       20.40       24.63      1.90 o 
   3   0  12       20.45       18.50      2.26 o 
  -5   1  12        0.40        1.14      2.06 o 
  -4   1  12       55.84       52.97      2.81 o 
  -3   1  12        2.67        1.59      1.43 o 
  -2   1  12        0.09        2.96      1.68 o 
  -1   1  12       51.77       73.59      2.62 o 
   0   1  12       23.20       16.56      1.81 o 
   1   1  12        5.06        5.29      1.52 o 
   2   1  12       30.40       29.57      1.93 o 
   3   1  12      163.36      148.34      3.80 o 
  -5   2  12        0.05        0.17      2.08 o 
  -4   2  12       54.22       50.24      2.73 o 
  -3   2  12        3.54        2.87      1.58 o 
  -2   2  12        5.24        5.36      1.64 o 
  -1   2  12        2.32        1.91      1.60 o 
   0   2  12        5.27        5.12      1.54 o 
   1   2  12       10.74        8.46      1.48 o 
   2   2  12       79.39       74.69      2.81 o 
   3   2  12        0.75        1.27      1.77 o 
  -5   3  12        0.61        0.00      2.05 o 
  -4   3  12        5.86        2.99      2.01 o 
  -3   3  12       22.75       22.04      1.82 o 
  -2   3  12       50.89       55.28      2.47 o 
  -1   3  12      494.76      487.07      5.71 o 
   0   3  12        3.40        2.40      1.61 o 
   1   3  12        7.46        6.08      1.58 o 
   2   3  12       85.03       72.45      2.73 o 
   3   3  12       17.41       15.84      2.94 o 
  -5   4  12       32.80       34.52      2.66 o 
  -4   4  12       50.93       45.94      2.62 o 
  -3   4  12        3.46        2.28      1.51 o 
  -2   4  12       31.94       31.41      2.18 o 
  -1   4  12       27.82       31.58      2.11 o 
   0   4  12       91.80       86.77      2.75 o 
   1   4  12       42.61       39.82      4.78 o 
   2   4  12        9.43        5.66      2.70 o 
  -4   5  12        3.28        4.12      2.19 o 
  -3   5  12       13.35       10.45      1.60 o 
  -2   5  12       47.92       44.23      3.42 o 
  -1   5  12      839.56      889.34     16.28 o 
   0   5  12       12.79       12.78      4.07 o 
   1   5  12        6.45        6.39      4.40 o 
   2   5  12       25.14       25.74      4.78 o 
  -4   6  12        1.77        0.52      4.64 o 
  -3   6  12       15.93       15.03      4.97 o 
  -2   6  12        2.16       11.33      4.83 o 
  -1   6  12       74.62       70.47      6.08 o 
   0   6  12       81.36       83.86      6.67 o 
   1   6  12       18.50       21.37      5.11 o 
  -3   7  12        0.85        0.00      4.24 o 
  -2   7  12       27.30       33.34      5.30 o 
  -1   7  12       70.28       68.72      6.25 o 
   0   7  12        0.01        0.00      4.45 o 
  -1  -7  13       15.69       16.70      2.16 o 
   0  -7  13        0.34        1.00      1.64 o 
   1  -7  13       31.56       28.28      2.28 o 
  -2  -6  13        0.73        0.00      1.91 o 
  -1  -6  13        0.00        0.55      1.61 o 
   0  -6  13       27.51       28.26      2.30 o 
   1  -6  13        0.30        0.00      1.71 o 
   2  -6  13        6.01        6.54      2.07 o 
  -3  -5  13       16.17       15.47      2.07 o 
  -2  -5  13      152.64      159.59      3.88 o 
  -1  -5  13       79.33       84.18      3.01 o 
   0  -5  13       14.95       12.03      2.02 o 
   1  -5  13        5.00        4.86      1.79 o 
   2  -5  13        8.86        8.35      2.13 o 
  -3  -4  13       12.89       16.52      2.21 o 
  -2  -4  13       77.92       83.45      3.02 o 
  -1  -4  13       89.99       86.04      3.55 o 
   0  -4  13       63.01       57.86      2.80 o 
   1  -4  13        0.02        0.00      1.60 o 
   2  -4  13        0.24        0.00      1.82 o 
   3  -4  13        3.00        1.52      1.97 o 
  -4  -3  13        0.77        0.28      1.81 o 
  -3  -3  13       22.99       24.17      2.27 o 
  -2  -3  13      222.13      238.45      4.51 o 
  -1  -3  13       14.93       11.94      2.27 o 
   0  -3  13       84.51       75.56      2.66 o 
   1  -3  13       39.67       42.12      2.28 o 
   2  -3  13       31.09       29.24      2.10 o 
   3  -3  13        1.95        2.47      2.03 o 
  -4  -2  13       94.58       94.61      2.98 o 
  -3  -2  13       26.97       28.00      2.13 o 
  -2  -2  13      353.13      369.39      5.35 o 
  -1  -2  13        1.73        1.13      2.11 o 
   0  -2  13        0.32        0.90      1.91 o 
   1  -2  13        1.62        2.37      1.78 o 
   2  -2  13        2.05        3.47      1.63 o 
   3  -2  13       16.55       14.15      2.21 o 
  -4  -1  13        0.06        1.50      1.65 o 
  -3  -1  13       57.96       65.77      2.62 o 
  -2  -1  13        2.49        3.53      2.04 o 
  -1  -1  13       11.45       10.29      2.09 o 
   0  -1  13       35.08       36.57      2.73 o 
   1  -1  13       84.71       88.74      2.76 o 
   2  -1  13       27.54       29.86      2.08 o 
   3  -1  13       94.81       93.95      3.13 o 
  -4   0  13       31.94       32.61      1.94 o 
  -3   0  13      126.90      150.96      3.08 o 
  -2   0  13        4.23        5.66      2.22 o 
  -1   0  13       20.31       30.48      2.67 o 
   0   0  13       10.61       15.31      2.00 o 
   1   0  13       13.56       12.42      1.80 o 
   2   0  13        1.10        1.34      1.72 o 
   3   0  13        3.87        2.40      2.07 o 
  -4   1  13        2.44        2.70      1.75 o 
  -3   1  13       22.52       49.94      2.68 o 
  -2   1  13       23.62       18.09      2.07 o 
  -1   1  13       11.33        6.61      1.99 o 
   0   1  13       60.19       58.52      3.07 o 
   1   1  13        1.21        2.46      1.55 o 
   2   1  13        0.35        0.30      1.67 o 
  -4   2  13        0.50        0.00      1.63 o 
  -3   2  13      266.93      271.42      4.32 o 
  -2   2  13        3.40        5.92      1.79 o 
  -1   2  13       15.19       16.38      1.95 o 
   0   2  13        8.44       15.16      2.25 o 
   1   2  13        4.51        4.15      1.55 o 
   2   2  13        2.75        0.50      1.81 o 
  -4   3  13       62.77       59.62      2.97 o 
  -3   3  13        1.16        2.03      1.66 o 
  -2   3  13        0.20        0.00      1.57 o 
  -1   3  13       53.44       65.41      2.68 o 
   0   3  13        0.17        1.99      1.64 o 
   1   3  13        0.69        0.00      1.95 o 
   2   3  13        0.01        0.27      1.81 o 
  -4   4  13       10.63       11.82      1.77 o 
  -3   4  13        0.14        1.67      1.75 o 
  -2   4  13       16.07       16.09      2.00 o 
  -1   4  13        3.38        3.30      1.65 o 
   0   4  13      247.34      245.41      6.30 o 
   1   4  13       40.69       44.32      5.21 o 
  -3   5  13       20.83       27.35      2.25 o 
  -2   5  13       14.64       16.10      2.93 o 
  -1   5  13       74.70       75.08      6.06 o 
   0   5  13       87.34       95.45      6.89 o 
  -2   6  13      169.51      178.08      8.73 o 
  -1   6  13      309.67      332.74     11.10 o 
   0  -6  14        9.76        8.20      2.15 o 
  -2  -5  14        9.11        7.61      1.99 o 
  -1  -5  14        6.60        7.16      2.07 o 
   0  -5  14       12.90       10.37      2.04 o 
   1  -5  14        8.45        8.89      1.86 o 
  -2  -4  14      992.38     1012.09      9.15 o 
  -1  -4  14       10.98        9.10      2.17 o 
   0  -4  14       15.04       14.42      2.22 o 
   1  -4  14        5.36        3.99      1.75 o 
  -3  -3  14        8.16        7.17      2.07 o 
  -2  -3  14       40.49       38.91      2.90 o 
  -1  -3  14        0.92        0.00      2.16 o 
   0  -3  14       71.60       75.96      2.73 o 
   1  -3  14       20.31       23.04      2.08 o 
   2  -3  14       82.45       88.75      2.86 o 
  -3  -2  14       81.02       79.80      3.23 o 
  -2  -2  14      115.43      121.27      4.22 o 
  -1  -2  14       11.32       13.02      2.42 o 
   0  -2  14        9.78        7.32      2.04 o 
   1  -2  14       52.38       46.31      2.48 o 
   2  -2  14       51.36       52.74      2.43 o 
  -3  -1  14       83.33       91.33      3.84 o 
  -2  -1  14       43.06       48.00      3.15 o 
  -1  -1  14        3.26        2.75      2.09 o 
   0  -1  14        3.65        3.08      2.12 o 
   1  -1  14      284.33      311.98      4.79 o 
   2  -1  14      136.75      147.32      3.63 o 
  -3   0  14       59.40       63.85      3.00 o 
  -2   0  14        2.23        3.11      2.27 o 
  -1   0  14       16.01       10.21      2.29 o 
   0   0  14       66.29       70.49      3.36 o 
   1   0  14        5.75        5.88      1.78 o 
   2   0  14       21.74       22.19      2.20 o 
  -3   1  14       22.62       25.55      2.36 o 
  -2   1  14        4.88        4.93      1.91 o 
  -1   1  14       23.26       30.70      2.69 o 
   0   1  14       13.42       12.30      2.48 o 
   1   1  14       39.76       44.62      2.37 o 
  -3   2  14       77.09       76.55      3.14 o 
  -2   2  14       14.94       12.27      1.97 o 
  -1   2  14        0.73        0.00      1.98 o 
   0   2  14       66.29       65.00      3.32 o 
   1   2  14        0.31        0.43      1.73 o 
  -3   3  14       82.45       85.37      3.19 o 
  -2   3  14        8.34        7.11      1.89 o 
  -1   3  14       10.34       10.12      1.86 o 
   0   3  14      238.45      239.60      5.37 o 
   1   3  14       36.26       44.40      3.00 o 
  -2   4  14       57.63       60.50      2.84 o 
  -1   4  14       42.46       42.14      2.52 o 
   0   4  14      166.42      178.29      5.80 o 
  -1  -3  15       82.46       94.84      4.14 o 
   0  -3  15      115.22      125.94      3.88 o 
  -2  -2  15       30.69       36.32      3.64 o 
  -1  -2  15        0.00        0.57      2.35 o 
   0  -2  15        4.66        6.52      2.27 o 
  -2  -1  15        2.64        1.86      2.50 o 
  -1  -1  15        7.45        7.46      2.25 o 
   0  -1  15       65.25       66.05      3.13 o 
  -2   0  15        4.10        7.40      2.27 o 
  -1   0  15        2.13        4.26      2.37 o 
   0   0  15        4.24        5.52      2.41 o 
  -2   1  15       39.17       34.24      2.75 o 
  -1   1  15        9.23        3.21      2.09 o 
   0   1  15       15.97       21.35      2.65 o 
  -1   2  15        6.14        7.31      2.13 o 
                                                 
